# Supplementary material for: Trouble in paradise: When two species of conservation and cultural value clash, causing a management conundrum
Source: Ecol Evol. 2023 Nov 16;13(11):e10726. doi: 10.1002/ece3.10726 (PMC10653987; doi:10.1002/ece3.10726)
Supplement: Supplementary file 3 — Data S1 [file ECE3-13-e10726-s002.xlsx]

## Sheet: Nest predation data
Tally	Nest count	Season	Section	NestID	Date laid	Laid year	Laid Month	Laid day	Due date	Check date	Nest status	Nest fate	N days between laid and check	Species	PegID	Lat	Long	Dist(km)	S/W	Eggs predated	G x grams 33.25	L x grams 33.26
1	1	2020_2021	SandyCape_Browns	348	2020-12-25	2020	12	25	2021-02-23	2020-12-25	Part-predated		0	G	G47	70378	26672	0.374	S
2	1	2020_2021	SandyCape_Browns	348	2020-12-25	2020	12	25	2021-02-23	2020-12-30	P	Predated	5	G	G47	70378	26672	0.374	S	80	3.496
3	2	2020_2021	SandyCape_Browns	350	2020-12-25	2020	12	25	2021-02-23	2020-12-30	OK		5	G	G48	70406	26678	0.408	S
4	2	2020_2021	SandyCape_Browns	350	2020-12-25	2020	12	25	2021-02-23	2021-01-09	OK		15	G	G48	70406	26678	0.408	S
5	2	2020_2021	SandyCape_Browns	350	2020-12-25	2020	12	25	2021-02-23	2021-01-15	P	Predated	21	G	G48	70406	26678	0.408	S	112	4.8944
6	3	2020_2021	SandyCape_Browns	380	2020-12-26	2020	12	26	2021-02-24	2020-12-27	Part-predated		1	G	G70	70683	26700	0.731	S
7	3	2020_2021	SandyCape_Browns	380	2020-12-26	2020	12	26	2021-02-24	2020-12-28	P	Predated	2	G	G70	70683	26700	0.731	S	40	1.748
8	4	2020_2021	SandyCape_Browns	351	2020-12-23	2020	12	23	2021-02-21	2020-12-25	P	Predated	2	G	NoPeg	70900	26714	0.963	S	30	1.311
9	5	2020_2021	SandyCape_Browns	352	2020-12-25	2020	12	25	2021-02-23	2020-12-25	P	Predated	0	G	NoPeg	71068	26712	1.15	S	37	1.6169
10	6	2020_2021	SandyCape_Browns	381	2020-12-26	2020	12	26	2021-02-24	2020-12-28	OK		2	G	G79	71275	26703	1.38	S
11	6	2020_2021	SandyCape_Browns	381	2020-12-26	2020	12	26	2021-02-24	2020-12-30	OK		4	G	G79	71275	26703	1.38	S
12	6	2020_2021	SandyCape_Browns	381	2020-12-26	2020	12	26	2021-02-24	2021-01-09	OK		14	G	G79	71275	26703	1.38	S
13	6	2020_2021	SandyCape_Browns	381	2020-12-26	2020	12	26	2021-02-24	2021-01-15	P	Predated	20	G	G79	71275	26703	1.38	S	112	4.8944
14	7	2020_2021	SandyCape_Browns	353	2020-12-25	2020	12	25	2021-02-23	2020-12-30	OK		5	G	G49	71418	26695	1.54	S
15	7	2020_2021	SandyCape_Browns	353	2020-12-25	2020	12	25	2021-02-23	2021-01-09	OK		15	G	G49	71418	26695	1.54	S
16	7	2020_2021	SandyCape_Browns	353	2020-12-25	2020	12	25	2021-02-23	2021-01-15	OK		21	G	G49	71418	26695	1.54	S
17	7	2020_2021	SandyCape_Browns	353	2020-12-25	2020	12	25	2021-02-23	2021-01-21	OK		27	G	G49	71418	26695	1.54	S
18	7	2020_2021	SandyCape_Browns	353	2020-12-25	2020	12	25	2021-02-23	2021-01-30	P	Predated	36	G	G49	71418	26695	1.54	S	112	4.8944
19	8	2020_2021	SandyCape_Browns	382	2020-12-26	2020	12	26	2021-02-24	2020-12-28	OK		2	G	G80	71512	26691	1.65	S
20	8	2020_2021	SandyCape_Browns	382	2020-12-26	2020	12	26	2021-02-24	2020-12-30	OK		4	G	G80	71512	26691	1.65	S
21	8	2020_2021	SandyCape_Browns	382	2020-12-26	2020	12	26	2021-02-24	2021-01-09	OK		14	G	G80	71512	26691	1.65	S
22	8	2020_2021	SandyCape_Browns	382	2020-12-26	2020	12	26	2021-02-24	2021-01-15	OK		20	G	G80	71512	26691	1.65	S
23	8	2020_2021	SandyCape_Browns	382	2020-12-26	2020	12	26	2021-02-24	2021-01-21	OK		26	G	G80	71512	26691	1.65	S
24	8	2020_2021	SandyCape_Browns	382	2020-12-26	2020	12	26	2021-02-24	2021-01-30	OK		35	G	G80	71512	26691	1.65	S
25	8	2020_2021	SandyCape_Browns	382	2020-12-26	2020	12	26	2021-02-24	2021-02-13	OK		49	G	G80	71512	26691	1.65	S
26	8	2020_2021	SandyCape_Browns	382	2020-12-26	2020	12	26	2021-02-24	2021-02-20	OK		56	G	G80	71512	26691	1.65	S
27	8	2020_2021	SandyCape_Browns	382	2020-12-26	2020	12	26	2021-02-24	2021-02-27	OK		63	G	G80	71512	26691	1.65	S
28	8	2020_2021	SandyCape_Browns	382	2020-12-26	2020	12	26	2021-02-24	2021-03-06	OK	Assumed hatched	70	G	G80	71512	26691	1.65	S	0
29	9	2020_2021	SandyCape_Browns	426	2020-12-28	2020	12	28	2021-02-26	2020-12-29	Relocated	Relocated	1	L	L81	71811	26656	1.98	S	0		0
30	10	2020_2021	SandyCape_Browns	219	2020-12-07	2020	12	7	2021-02-05	2020-12-12	OK		5	L	L17	7182	26703	2.04	S			0
31	10	2020_2021	SandyCape_Browns	219	2020-12-07	2020	12	7	2021-02-05	2020-12-30	Unknown	Unknown	23	L	L17	7182	26703	2.04	S			0
32	11	2020_2021	SandyCape_Browns	222	2020-12-08	2020	12	8	2021-02-06	2020-12-08	P	Predated	0	G	G3	71922	26669	2.01	S	112	4.8944
33	12	2020_2021	SandyCape_Browns	223	2020-12-08	2020	12	8	2021-02-06	2020-12-08	P	Predated	0	G	NoPeg	72126	26648	2.33	S	112	4.8944
34	13	2020_2021	SandyCape_Browns	224	2020-12-08	2020	12	8	2021-02-06	2020-12-08	P	Predated	0	G	NoPeg	73615	26485	3.99	S	112	4.8944
35	14	2020_2021	SandyCape_Browns	356	2020-12-25	2020	12	25	2021-02-23	2020-12-25	P	Predated	0	G	NoPeg	73348	26497	3.7	S	50	2.185
36	15	2020_2021	SandyCape_Browns	357	2020-12-25	2020	12	25	2021-02-23	2020-12-25	P	Predated	0	G	NoPeg	73598	26468	3.98	S	112	4.8944
37	16	2020_2021	SandyCape_Browns	386	2020-12-26	2020	12	26	2021-02-24	2020-12-26	P	Predated	0	G	NoPeg	74212	26428	4.66	S	61	2.6657
38	17	2020_2021	SandyCape_Browns	358	2020-12-25	2020	12	25	2021-02-23	2020-12-30	OK		5	G	G50	74842	26379	5.36	S		0
39	17	2020_2021	SandyCape_Browns	358	2020-12-25	2020	12	25	2021-02-23	2021-01-09	OK		15	G	G51	74842	26379	5.36	S		0
40	17	2020_2021	SandyCape_Browns	358	2020-12-25	2020	12	25	2021-02-23	2021-01-15	OK		21	G	G52	74842	26379	5.36	S		0
41	17	2020_2021	SandyCape_Browns	358	2020-12-25	2020	12	25	2021-02-23	2021-01-30	OK		36	G	G52	74842	26379	5.36	S		0
42	17	2020_2021	SandyCape_Browns	358	2020-12-25	2020	12	25	2021-02-23	2021-02-06	OK		43	G	G52	74842	26379	5.36	S		0
43	17	2020_2021	SandyCape_Browns	358	2020-12-25	2020	12	25	2021-02-23	2021-02-13	OK		50	G	G52	74842	26379	5.36	S		0
44	17	2020_2021	SandyCape_Browns	358	2020-12-25	2020	12	25	2021-02-23	2021-02-20	OK		57	G	G52	74842	26379	5.36	S		0
45	17	2020_2021	SandyCape_Browns	358	2020-12-25	2020	12	25	2021-02-23	2021-02-27	OK		64	G	G52	74842	26379	5.36	S		0
46	17	2020_2021	SandyCape_Browns	358	2020-12-25	2020	12	25	2021-02-23	2021-03-06	OK	Assumed hatched	71	G	G52	74842	26379	5.36	S	0	0
47	18	2020_2021	SandyCape_Browns	430	2020-12-28	2020	12	28	2021-02-26	2020-12-28	P	Predated	0	G	NoPeg	76686	26218	7.42	S	40	1.748
48	19	2020_2021	SandyCape_Browns	414	2020-12-27	2020	12	27	2021-02-25	2020-12-27	P	Predated	0	G	NoPeg	76687	26224	7.43	S	57	2.4909
49	20	2020_2021	SandyCape_Browns	387	2020-12-26	2020	12	26	2021-02-24	2020-12-27	P	Predated	1	G	P71	76812	26198	7.57	S	78	3.4086
50	21	2020_2021	SandyCape_Browns	316	2020-12-23	2020	12	23	2021-02-21	2020-12-23	P	Predated	0	G	No Peg	75521	26340	6.12	S	48	2.0976
51	22	2020_2021	SandyCape_Browns	431	2020-12-28	2020	12	28	2021-02-26	2020-12-28	P	Predated	0	G	NoPeg	77435	26166	8.26	S	112	4.8944
52	23	2020_2021	SandyCape_Browns	317	2020-12-24	2020	12	24	2021-02-22	2020-12-24	Part-predated		0	L	L35	73910	18143	9.7	S	10		0.36
53	23	2020_2021	SandyCape_Browns	317	2020-12-24	2020	12	24	2021-02-22	2020-12-26	P	Predated	2	L	L35	73910	18143	9.7	S	75		2.78325
54	24	2020_2021	SandyCape_Browns	266.5	2020-12-18	2020	12	18	2021-02-16	2021-01-09	OK		22	L	L23B				S			0
55	24	2020_2021	SandyCape_Browns	266.5	2020-12-18	2020	12	18	2021-02-16	2021-01-15	Relocated	Relocated	28	L	L23B				S	0		0
56	25	2020_2021	Browns_Ngkala	334	2020-12-23	2020	12	23	2021-02-21	2020-12-25	P	Predated	2	G	No Peg	80429	26004	11.6	S	40	1.748
57	26	2020_2021	Browns_Ngkala	226	2020-12-07	2020	12	7	2021-02-05	2020-12-12	P	Predated	5	L	Lx	81507	25998	12.78	S	127		4.71297
58	27	2020_2021	Browns_Ngkala	228	2020-12-07	2020	12	7	2021-02-05	2020-12-12	OK	Unknown	5	L	L19	82986	26003	14.44	S			0
59	28	2020_2021	Browns_Ngkala	229	2020-12-07	2020	12	7	2021-02-05	2020-12-12	P	Predated	5	L	Ly	83278	26015	14.99	S	127		4.71297
60	29	2020_2021	Browns_Ngkala	338	2020-12-23	2020	12	23	2021-02-21			Unknown		G	G43	84240	26044	15.3	S		0
61	30	2020_2021	Browns_Ngkala	336	2020-12-24	2020	12	24	2021-02-22			Unknown		G	G42	83627	25999	15.1	S		0
62	31	2020_2021	Browns_Ngkala	235	2020-12-08	2020	12	8	2021-02-06	2020-12-12	P	Predated	4	G	GA1	83468	26004	15.06	S	112	4.8944
63	32	2020_2021	Browns_Ngkala	230	2020-12-07	2020	12	7	2021-02-05	2020-12-12	OK	Unknown	5	G	G4	84832	26102	16.49	S		0
64	33	2020_2021	Browns_Ngkala	231	2020-12-07	2020	12	7	2021-02-05	2020-12-12	OK	Unknown	5	G	G5	85340	26169	17.05	S		0
65	34	2020_2021	Browns_Ngkala	217	2020-12-06	2020	12	6	2021-02-04	2020-12-12	OK	No Lay	6	L	L16	86009	26274	17.85	S	0		0
66	35	2020_2021	Browns_Ngkala	234	2020-12-08	2020	12	8	2021-02-06	2020-12-12	OK	Unknown	4	L	LA1	86421	26320	18.25	S			0
67	36	2020_2021	Browns_Ngkala	232	2020-12-07	2020	12	7	2021-02-05	2020-12-12	OK		5	G	G6	88586	26794	20.65	S		0
68	36	2020_2021	Browns_Ngkala	232	2020-12-07	2020	12	7	2021-02-05	2021-01-14	OK		38	G	G6	88586	26794	20.65	S		0
69	36	2020_2021	Browns_Ngkala	232	2020-12-07	2020	12	7	2021-02-05	2021-02-16	P	Predated	71	G	G6	88586	26794	20.65	S	112	4.8944
70	37	2020_2021	Ngkala_Caree	265	2020-12-24	2020	12	24	2021-02-22	2020-12-28	OK		4	L	L25	70018	26390	0.347	W			0
71	37	2020_2021	Ngkala_Caree	265	2020-12-24	2020	12	24	2021-02-22	2020-12-30	OK		6	L	L25	70018	26390	0.347	W			0
72	37	2020_2021	Ngkala_Caree	265	2020-12-24	2020	12	24	2021-02-22	2021-01-09	Checked	No Lay	16	L	L25	70018	26390	0.347	W	0		0
73	38	2020_2021	Ngkala_Caree	424	2020-12-28	2020	12	28	2021-02-26	2020-12-29	Relocated	Relocated	1	L	L78	70001	62326	0.413	W	0		0
74	39	2020_2021	Ngkala_Caree	274	2020-11-22	2020	11	22	2021-01-21	2020-12-26	OK		34	G	P26	69885	25977	0.792	W		0
75	39	2020_2021	Ngkala_Caree	274	2020-11-22	2020	11	22	2021-01-21	2020-12-28	OK		36	G	P26	69885	25977	0.792	W		0
76	39	2020_2021	Ngkala_Caree	274	2020-11-22	2020	11	22	2021-01-21	2020-12-30	OK		38	G	P26	69885	25977	0.792	W		0
77	39	2020_2021	Ngkala_Caree	274	2020-11-22	2020	11	22	2021-01-21	2021-01-09	OK		48	G	P26	69885	25977	0.792	W		0
78	39	2020_2021	Ngkala_Caree	274	2020-11-22	2020	11	22	2021-01-21	2021-01-15	Relocated	Relocated	54	G	P26	69885	25977	0.792	W	0	0
79	40	2020_2021	Ngkala_Caree	422	2020-12-28	2020	12	28	2021-02-26	2020-12-29	Relocated	Relocated	1	L	L77	69733	25381	1.41	W	0		0
80	41	2020_2021	Ngkala_Caree	278	2020-12-22	2020	12	22	2021-02-20	2020-12-24	P	Predated	2	G	P27	69721	25375	1.43	W	58	2.5346
81	42	2020_2021	Ngkala_Caree	421	2020-12-28	2020	12	28	2021-02-26	2020-12-30	OK		2	G	G76	69245	25272	1.51	W		0
82	42	2020_2021	Ngkala_Caree	421	2020-12-28	2020	12	28	2021-02-26	2021-01-09	OK		12	G	G76	69245	25272	1.51	W		0
83	42	2020_2021	Ngkala_Caree	421	2020-12-28	2020	12	28	2021-02-26	2021-01-15	OK		18	G	G76	69245	25272	1.51	W		0
84	42	2020_2021	Ngkala_Caree	421	2020-12-28	2020	12	28	2021-02-26	2021-01-21	OK		24	G	G76	69245	25272	1.51	W		0
85	42	2020_2021	Ngkala_Caree	421	2020-12-28	2020	12	28	2021-02-26	2021-01-30	OK		33	G	G76	69245	25272	1.51	W		0
86	42	2020_2021	Ngkala_Caree	421	2020-12-28	2020	12	28	2021-02-26	2021-02-06	OK		40	G	G76	69245	25272	1.51	W		0
87	42	2020_2021	Ngkala_Caree	421	2020-12-28	2020	12	28	2021-02-26	2021-02-13	OK		47	G	G76	69245	25272	1.51	W		0
88	42	2020_2021	Ngkala_Caree	421	2020-12-28	2020	12	28	2021-02-26	2021-02-20	OK		54	G	G76	69245	25272	1.51	W		0
89	42	2020_2021	Ngkala_Caree	421	2020-12-28	2020	12	28	2021-02-26	2021-02-27	OK		61	G	G76	69245	25272	1.51	W		0
90	42	2020_2021	Ngkala_Caree	421	2020-12-28	2020	12	28	2021-02-26	2021-03-06	OK	Hatched	68	G	G76	69245	25272	1.51	W	0	0
91	43	2020_2021	Ngkala_Caree	332	2020-12-24	2020	12	24	2021-02-22	2020-12-25	P	Predated	1	G	G41	69744	25240	1.55	W	56	2.4472
92	44	2020_2021	Ngkala_Caree	420	2020-12-28	2020	12	28	2021-02-26	2020-12-30	OK		2	G	G75	69731	25238	1.55	W		0
93	44	2020_2021	Ngkala_Caree	420	2020-12-28	2020	12	28	2021-02-26	2021-01-09	OK		12	G	G75	69731	25238	1.55	W		0
94	44	2020_2021	Ngkala_Caree	420	2020-12-28	2020	12	28	2021-02-26	2021-01-15	OK		18	G	G75	69731	25238	1.55	W		0
95	44	2020_2021	Ngkala_Caree	420	2020-12-28	2020	12	28	2021-02-26	2021-01-21	OK		24	G	G75	69731	25238	1.55	W		0
96	44	2020_2021	Ngkala_Caree	420	2020-12-28	2020	12	28	2021-02-26	2021-01-30	OK		33	G	G75	69731	25238	1.55	W		0
97	44	2020_2021	Ngkala_Caree	420	2020-12-28	2020	12	28	2021-02-26	2021-02-06	OK		40	G	G75	69731	25238	1.55	W		0
98	44	2020_2021	Ngkala_Caree	420	2020-12-28	2020	12	28	2021-02-26	2021-02-13	OK		47	G	G75	69731	25238	1.55	W		0
99	44	2020_2021	Ngkala_Caree	420	2020-12-28	2020	12	28	2021-02-26	2021-02-20	OK		54	G	G75	69731	25238	1.55	W		0
100	44	2020_2021	Ngkala_Caree	420	2020-12-28	2020	12	28	2021-02-26	2021-02-27	OK		61	G	G75	69731	25238	1.55	W		0
101	44	2020_2021	Ngkala_Caree	420	2020-12-28	2020	12	28	2021-02-26	2021-03-06	OK	Hatched	68	G	G75	69731	25238	1.55	W	0	0
102	45	2020_2021	Ngkala_Caree	279	2020-12-21	2020	12	21	2021-02-19	2020-12-22	P	Predated	1	G	No peg	69749	52162	1.62	W	40	1.748
103	46	2020_2021	Ngkala_Caree	407	2020-12-27	2020	12	27	2021-02-25	2020-12-27	Part-predated		0	G	G68	69743	25119	1.66	W		0
104	46	2020_2021	Ngkala_Caree	407	2020-12-27	2020	12	27	2021-02-25	2020-12-28	P	Predated	1	G	G68	69743	25119	1.66	W	112	4.8944
105	47	2020_2021	Ngkala_Caree	377	2020-12-26	2020	12	26	2021-02-24	2020-12-29	P	Predated	3	G	G58	70023	24535	2.22	W	55	2.4035
106	48	2020_2021	Ngkala_Caree	376	2020-12-26	2020	12	26	2021-02-24	2020-12-30	OK		4	G	G57	70039	24529	2.24	W		0
107	48	2020_2021	Ngkala_Caree	376	2020-12-26	2020	12	26	2021-02-24	2021-01-09	OK		14	G	G57	70039	24529	2.24	W		0
108	48	2020_2021	Ngkala_Caree	376	2020-12-26	2020	12	26	2021-02-24	2021-01-15	OK		20	G	G57	70039	24529	2.24	W		0
109	48	2020_2021	Ngkala_Caree	376	2020-12-26	2020	12	26	2021-02-24	2021-01-21	OK		26	G	G57	70039	24529	2.24	W		0
110	48	2020_2021	Ngkala_Caree	376	2020-12-26	2020	12	26	2021-02-24	2021-01-30	OK		35	G	G57	70039	24529	2.24	W		0
111	48	2020_2021	Ngkala_Caree	376	2020-12-26	2020	12	26	2021-02-24	2021-02-06	OK		42	G	G57	70039	24529	2.24	W		0
112	48	2020_2021	Ngkala_Caree	376	2020-12-26	2020	12	26	2021-02-24	2021-02-13	OK		49	G	G57	70039	24529	2.24	W		0
113	48	2020_2021	Ngkala_Caree	376	2020-12-26	2020	12	26	2021-02-24	2021-02-20	OK		56	G	G57	70039	24529	2.24	W		0
114	48	2020_2021	Ngkala_Caree	376	2020-12-26	2020	12	26	2021-02-24	2021-02-27	P	Predated	63	G	G57	70039	24529	2.24	W	112	4.8944
115	49	2020_2021	Ngkala_Caree	242	2020-12-11	2020	12	11	2021-02-09	2020-12-15	Sea		4	G	G11	70025	24507	2.25	W	0	0
116	49	2020_2021	Ngkala_Caree	242	2020-12-11	2020	12	11	2021-02-09	2021-01-09	OK		29	G	G11	70025	24507	2.25	W		0
117	49	2020_2021	Ngkala_Caree	242	2020-12-11	2020	12	11	2021-02-09	2021-01-15	P	Predated	35	G	G11	70025	24507	2.25	W	112	4.8944
118	50	2020_2021	Caree_Lighthouse	328	2020-12-24	2020	12	24	2021-02-22	2020-12-28	OK		4	L	L40	70307	23898	2.88	W			0
119	50	2020_2021	Caree_Lighthouse	328	2020-12-24	2020	12	24	2021-02-22	2020-12-30	OK		6	L	L40	70307	23898	2.88	W			0
120	50	2020_2021	Caree_Lighthouse	328	2020-12-24	2020	12	24	2021-02-22	2021-01-09	Relocated	Relocated	16	L	L40	70307	23898	2.88	W	0		0
121	51	2020_2021	Caree_Lighthouse	256	2020-12-17	2020	12	17	2021-02-15	2020-12-28	OK		11	G	G14	70125	24297	2.46	W		0
122	51	2020_2021	Caree_Lighthouse	256	2020-12-17	2020	12	17	2021-02-15	2020-12-30	OK		13	G	G14	70125	24297	2.46	W		0
123	51	2020_2021	Caree_Lighthouse	256	2020-12-17	2020	12	17	2021-02-15	2021-01-08	OK		22	G	G14	70125	24297	2.46	W		0
124	51	2020_2021	Caree_Lighthouse	256	2020-12-17	2020	12	17	2021-02-15	2021-01-15	OK		29	G	G14	70125	24297	2.46	W		0
125	51	2020_2021	Caree_Lighthouse	256	2020-12-17	2020	12	17	2021-02-15	2021-01-21	OK		35	G	G14	70125	24297	2.46	W		0
126	51	2020_2021	Caree_Lighthouse	256	2020-12-17	2020	12	17	2021-02-15	2021-01-30	P	Predated	44	G	G14	70125	24297	2.46	W	112	4.8944
127	52	2020_2021	Caree_Lighthouse	241	2020-12-11	2020	12	11	2021-02-09	2020-12-15	OK		4	G	G10	70155	24217	2.55	W		0
128	52	2020_2021	Caree_Lighthouse	241	2020-12-11	2020	12	11	2021-02-09	2020-12-28	OK		17	G	G10	70155	24217	2.55	W		0
129	52	2020_2021	Caree_Lighthouse	241	2020-12-11	2020	12	11	2021-02-09	2020-12-30	OK		19	G	G10	70155	24217	2.55	W		0
130	52	2020_2021	Caree_Lighthouse	241	2020-12-11	2020	12	11	2021-02-09	2021-01-09	OK		29	G	G10	70155	24217	2.55	W		0
131	52	2020_2021	Caree_Lighthouse	241	2020-12-11	2020	12	11	2021-02-09	2021-01-15	OK		35	G	G10	70155	24217	2.55	W		0
132	52	2020_2021	Caree_Lighthouse	241	2020-12-11	2020	12	11	2021-02-09	2021-01-21	OK		41	G	G10	70155	24217	2.55	W		0
133	52	2020_2021	Caree_Lighthouse	241	2020-12-11	2020	12	11	2021-02-09	2021-01-30	OK		50	G	G10	70155	24217	2.55	W		0
134	52	2020_2021	Caree_Lighthouse	241	2020-12-11	2020	12	11	2021-02-09	2021-02-06	OK		57	G	G10	70155	24217	2.55	W		0
135	52	2020_2021	Caree_Lighthouse	241	2020-12-11	2020	12	11	2021-02-09	2021-02-13	OK		64	G	G10	70155	24217	2.55	W		0
136	52	2020_2021	Caree_Lighthouse	241	2020-12-11	2020	12	11	2021-02-09	2021-02-15	Sea	Sea	66	G	G10	70155	24217	2.55	W	0	0
137	53	2020_2021	Caree_Lighthouse	375	2020-12-26	2020	12	26	2021-02-24	2020-12-29	P	Predated	3	G	G56	70258	24016	2.76	W	84	3.6708
138	54	2020_2021	Caree_Lighthouse	257	2020-12-17	2020	12	17	2021-02-15	2020-12-30	OK		13	G	G15	70284	23918	2.86	W		0
139	54	2020_2021	Caree_Lighthouse	257	2020-12-17	2020	12	17	2021-02-15	2021-01-09	OK		23	G	G15	70284	23918	2.86	W		0
140	54	2020_2021	Caree_Lighthouse	257	2020-12-17	2020	12	17	2021-02-15	2021-01-15	OK		29	G	G15	70284	23918	2.86	W		0
141	54	2020_2021	Caree_Lighthouse	257	2020-12-17	2020	12	17	2021-02-15	2021-01-21	OK		35	G	G15	70284	23918	2.86	W		0
142	54	2020_2021	Caree_Lighthouse	257	2020-12-17	2020	12	17	2021-02-15	2021-01-30	OK		44	G	G15	70284	23918	2.86	W		0
143	54	2020_2021	Caree_Lighthouse	257	2020-12-17	2020	12	17	2021-02-15	2021-02-06	OK		51	G	G15	70284	23918	2.86	W		0
144	54	2020_2021	Caree_Lighthouse	257	2020-12-17	2020	12	17	2021-02-15	2021-02-13	OK		58	G	G15	70284	23918	2.86	W		0
145	54	2020_2021	Caree_Lighthouse	257	2020-12-17	2020	12	17	2021-02-15	2021-02-20	OK		65	G	G15	70284	23918	2.86	W		0
146	54	2020_2021	Caree_Lighthouse	257	2020-12-17	2020	12	17	2021-02-15	2021-02-27	OK		72	G	G15	70284	23918	2.86	W		0
147	54	2020_2021	Caree_Lighthouse	257	2020-12-17	2020	12	17	2021-02-15	2021-03-06	OK	Assumed hatched	79	G	G15	70284	23918	2.86	W	0	0
148	55	2020_2021	Caree_Lighthouse	372	2020-12-26	2020	12	26	2021-02-24	2020-12-28	OK		2	G	G54	70344	23817	2.97	W		0
149	55	2020_2021	Caree_Lighthouse	372	2020-12-26	2020	12	26	2021-02-24	2020-12-28	OK		2	G	G54	70344	23817	2.97	W		0
150	55	2020_2021	Caree_Lighthouse	372	2020-12-26	2020	12	26	2021-02-24	2020-12-30	OK		4	G	G54	70344	23817	2.97	W		0
151	55	2020_2021	Caree_Lighthouse	372	2020-12-26	2020	12	26	2021-02-24	2021-01-09	OK		14	G	G54	70344	23817	2.97	W		0
152	55	2020_2021	Caree_Lighthouse	372	2020-12-26	2020	12	26	2021-02-24	2021-01-15	OK		20	G	G54	70344	23817	2.97	W		0
153	55	2020_2021	Caree_Lighthouse	372	2020-12-26	2020	12	26	2021-02-24	2021-01-21	OK		26	G	G54	70344	23817	2.97	W		0
154	55	2020_2021	Caree_Lighthouse	372	2020-12-26	2020	12	26	2021-02-24	2021-01-30	OK		35	G	G54	70344	23817	2.97	W		0
155	55	2020_2021	Caree_Lighthouse	372	2020-12-26	2020	12	26	2021-02-24	2021-02-06	OK		42	G	G54	70344	23817	2.97	W		0
156	55	2020_2021	Caree_Lighthouse	372	2020-12-26	2020	12	26	2021-02-24	2021-02-13	OK		49	G	G54	70344	23817	2.97	W		0
157	55	2020_2021	Caree_Lighthouse	372	2020-12-26	2020	12	26	2021-02-24	2021-02-20	OK		56	G	G54	70344	23817	2.97	W		0
158	55	2020_2021	Caree_Lighthouse	372	2020-12-26	2020	12	26	2021-02-24	2021-02-27	OK		63	G	G54	70344	23817	2.97	W		0
159	55	2020_2021	Caree_Lighthouse	372	2020-12-26	2020	12	26	2021-02-24	2021-03-06	OK	Hatched	70	G	G54	70344	23817	2.97	W	0	0
160	56	2020_2021	Caree_Lighthouse	401	2020-12-27	2020	12	27	2021-02-25	2020-12-28	OK		1	G	G67	70289	23866	2.91	W		0
161	56	2020_2021	Caree_Lighthouse	401	2020-12-27	2020	12	27	2021-02-25	2020-12-30	OK		3	G	G67	70289	23866	2.91	W		0
162	56	2020_2021	Caree_Lighthouse	401	2020-12-27	2020	12	27	2021-02-25	2021-01-09	OK		13	G	G67	70289	23866	2.91	W		0
163	56	2020_2021	Caree_Lighthouse	401	2020-12-27	2020	12	27	2021-02-25	2021-01-15	OK		19	G	G67	70289	23866	2.91	W		0
164	56	2020_2021	Caree_Lighthouse	401	2020-12-27	2020	12	27	2021-02-25	2021-01-21	OK		25	G	G67	70289	23866	2.91	W		0
165	56	2020_2021	Caree_Lighthouse	401	2020-12-27	2020	12	27	2021-02-25	2021-01-30	OK		34	G	G67	70289	23866	2.91	W		0
166	56	2020_2021	Caree_Lighthouse	401	2020-12-27	2020	12	27	2021-02-25	2021-02-06	OK		41	G	G67	70289	23866	2.91	W		0
167	56	2020_2021	Caree_Lighthouse	401	2020-12-27	2020	12	27	2021-02-25	2021-02-13	OK		48	G	G67	70289	23866	2.91	W		0
168	56	2020_2021	Caree_Lighthouse	401	2020-12-27	2020	12	27	2021-02-25	2021-02-15	P	Predated	50	G	G67	70289	23866	2.91	W	112	4.8944
169	57	2020_2021	Caree_Lighthouse	373	2020-12-26	2020	12	26	2021-02-24	2020-12-28	OK		2	G	G55	70326	23854	2.93	W		0
170	57	2020_2021	Caree_Lighthouse	373	2020-12-26	2020	12	26	2021-02-24	2020-12-30	OK		4	G	G55	70326	23854	2.93	W		0
171	57	2020_2021	Caree_Lighthouse	373	2020-12-26	2020	12	26	2021-02-24	2021-01-09	OK		14	G	G55	70326	23854	2.93	W		0
172	57	2020_2021	Caree_Lighthouse	373	2020-12-26	2020	12	26	2021-02-24	2021-01-15	OK		20	G	G55	70326	23854	2.93	W		0
173	57	2020_2021	Caree_Lighthouse	373	2020-12-26	2020	12	26	2021-02-24	2021-01-21	OK		26	G	G55	70326	23854	2.93	W		0
174	57	2020_2021	Caree_Lighthouse	373	2020-12-26	2020	12	26	2021-02-24	2021-01-30	OK		35	G	G55	70326	23854	2.93	W		0
175	57	2020_2021	Caree_Lighthouse	373	2020-12-26	2020	12	26	2021-02-24	2021-02-06	OK		42	G	G55	70326	23854	2.93	W		0
176	57	2020_2021	Caree_Lighthouse	373	2020-12-26	2020	12	26	2021-02-24	2021-02-13	OK		49	G	G55	70326	23854	2.93	W		0
177	57	2020_2021	Caree_Lighthouse	373	2020-12-26	2020	12	26	2021-02-24	2021-02-20	OK		56	G	G55	70326	23854	2.93	W		0
178	57	2020_2021	Caree_Lighthouse	373	2020-12-26	2020	12	26	2021-02-24	2021-02-27	P	Predated	63	G	G55	70326	23854	2.93	W	112	4.8944
179	58	2020_2021	Caree_Lighthouse	345	2020-12-25	2020	12	25	2021-02-23	2020-12-28	P	Predated	3	G	G46	70345	23799	2.99	W	38	1.6606
180	59	2020_2021	Caree_Lighthouse	371	2020-12-26	2020	12	26	2021-02-24	2020-12-28	OK		2	G	G0	70363	23764	3.02	W		0
181	59	2020_2021	Caree_Lighthouse	371	2020-12-26	2020	12	26	2021-02-24	2020-12-30	OK		4	G	G0	70363	23764	3.02	W		0
182	59	2020_2021	Caree_Lighthouse	371	2020-12-26	2020	12	26	2021-02-24	2021-01-09	OK		14	G	G0	70363	23764	3.02	W		0
183	59	2020_2021	Caree_Lighthouse	371	2020-12-26	2020	12	26	2021-02-24	2021-01-15	OK		20	G	G0	70363	23764	3.02	W		0
184	59	2020_2021	Caree_Lighthouse	371	2020-12-26	2020	12	26	2021-02-24	2021-01-21	OK		26	G	G0	70363	23764	3.02	W		0
185	59	2020_2021	Caree_Lighthouse	371	2020-12-26	2020	12	26	2021-02-24	2021-01-30	OK		35	G	G0	70363	23764	3.02	W		0
186	59	2020_2021	Caree_Lighthouse	371	2020-12-26	2020	12	26	2021-02-24	2021-02-06	OK		42	G	G0	70363	23764	3.02	W		0
187	59	2020_2021	Caree_Lighthouse	371	2020-12-26	2020	12	26	2021-02-24	2021-02-13	OK		49	G	G0	70363	23764	3.02	W		0
188	59	2020_2021	Caree_Lighthouse	371	2020-12-26	2020	12	26	2021-02-24	2021-02-20	P	Predated	56	G	G0	70363	23764	3.02	W	112	4.8944
189	60	2020_2021	Caree_Lighthouse	416	2020-12-28	2020	12	28	2021-02-26	2020-12-30	OK		2	G	G74	70368	23759	3.03	W		0
190	60	2020_2021	Caree_Lighthouse	416	2020-12-28	2020	12	28	2021-02-26	2021-01-09	OK		12	G	G74	70368	23759	3.03	W		0
191	60	2020_2021	Caree_Lighthouse	416	2020-12-28	2020	12	28	2021-02-26	2021-01-15	OK		18	G	G74	70368	23759	3.03	W		0
192	60	2020_2021	Caree_Lighthouse	416	2020-12-28	2020	12	28	2021-02-26	2021-01-21	OK		24	G	G74	70368	23759	3.03	W		0
193	60	2020_2021	Caree_Lighthouse	416	2020-12-28	2020	12	28	2021-02-26	2021-01-30	OK		33	G	G74	70368	23759	3.03	W		0
194	60	2020_2021	Caree_Lighthouse	416	2020-12-28	2020	12	28	2021-02-26	2021-02-06	OK		40	G	G74	70368	23759	3.03	W		0
195	60	2020_2021	Caree_Lighthouse	416	2020-12-28	2020	12	28	2021-02-26	2021-02-13	OK		47	G	G74	70368	23759	3.03	W		0
196	60	2020_2021	Caree_Lighthouse	416	2020-12-28	2020	12	28	2021-02-26	2021-02-20	P	Predated	54	G	G74	70368	23759	3.03	W	112	4.8944
197	61	2020_2021	Caree_Lighthouse	400	2020-12-27	2020	12	27	2021-02-25	2020-12-27	P	Predated	0	G	G66	70360	23689	3.1	W	80	3.496
198	62	2020_2021	Caree_Lighthouse	367	2020-12-26	2020	12	26	2021-02-24	2020-12-30	OK		4	G	G53	70827	22781	4.08	W		0
199	62	2020_2021	Caree_Lighthouse	367	2020-12-26	2020	12	26	2021-02-24	2021-01-09	OK		14	G	G53	70827	22781	4.08	W		0
200	62	2020_2021	Caree_Lighthouse	367	2020-12-26	2020	12	26	2021-02-24	2021-01-15	OK		20	G	G53	70827	22781	4.08	W		0
201	62	2020_2021	Caree_Lighthouse	367	2020-12-26	2020	12	26	2021-02-24	2021-01-21	OK		26	G	G53	70827	22781	4.08	W		0
202	62	2020_2021	Caree_Lighthouse	367	2020-12-26	2020	12	26	2021-02-24	2021-01-30	OK		35	G	G53	70827	22781	4.08	W		0
203	62	2020_2021	Caree_Lighthouse	367	2020-12-26	2020	12	26	2021-02-24	2021-02-06	OK		42	G	G53	70827	22781	4.08	W		0
204	62	2020_2021	Caree_Lighthouse	367	2020-12-26	2020	12	26	2021-02-24	2021-02-13	OK		49	G	G53	70827	22781	4.08	W		0
205	62	2020_2021	Caree_Lighthouse	367	2020-12-26	2020	12	26	2021-02-24	2021-02-20	OK		56	G	G53	70827	22781	4.08	W		0
206	62	2020_2021	Caree_Lighthouse	367	2020-12-26	2020	12	26	2021-02-24	2021-02-27	OK		63	G	G53	70827	22781	4.08	W		0
207	62	2020_2021	Caree_Lighthouse	367	2020-12-26	2020	12	26	2021-02-24	2021-03-06	OK	Unknown-NoLay	70	G	G53	70827	22781	4.08	W	0	0
208	63	2020_2021	Caree_Lighthouse	399	2020-12-27	2020	12	27	2021-02-25	2020-12-29	P	Predated	2	G	G65	70817	22817	4.12	W	80	3.496
209	64	2020_2021	Caree_Lighthouse	308	2020-12-23	2020	12	23	2021-02-21	2021-01-15	OK		23	G	P34	70389	23706	3.09	W		0
210	64	2020_2021	Caree_Lighthouse	308	2020-12-23	2020	12	23	2021-02-21	2021-01-21	OK		29	G	P34	70389	23706	3.09	W		0
211	64	2020_2021	Caree_Lighthouse	308	2020-12-23	2020	12	23	2021-02-21	2021-01-30	OK		38	G	P34	70389	23706	3.09	W		0
212	64	2020_2021	Caree_Lighthouse	308	2020-12-23	2020	12	23	2021-02-21	2021-02-06	OK		45	G	P34	70389	23706	3.09	W		0
213	64	2020_2021	Caree_Lighthouse	308	2020-12-23	2020	12	23	2021-02-21	2021-02-13	OK		52	G	P34	70389	23706	3.09	W		0
214	64	2020_2021	Caree_Lighthouse	308	2020-12-23	2020	12	23	2021-02-21	2021-02-20	OK		59	G	P34	70389	23706	3.09	W		0
215	64	2020_2021	Caree_Lighthouse	308	2020-12-23	2020	12	23	2021-02-21	2021-02-27	P	Predated	66	G	P34	70389	23706	3.09	W	112	4.8944
216	65	2020_2021	Caree_Lighthouse	283	2020-12-21	2020	12	21	2021-02-19	2020-12-30	OK		9	G	G28	70437	23599	4.17	W		0
217	65	2020_2021	Caree_Lighthouse	283	2020-12-21	2020	12	21	2021-02-19	2021-01-09	OK		19	G	G28	70437	23599	4.17	W		0
218	65	2020_2021	Caree_Lighthouse	283	2020-12-21	2020	12	21	2021-02-19	2021-01-15	OK		25	G	G28	70437	23599	4.17	W		0
219	65	2020_2021	Caree_Lighthouse	283	2020-12-21	2020	12	21	2021-02-19	2021-01-30	OK		40	G	G28	70437	23599	4.17	W		0
220	65	2020_2021	Caree_Lighthouse	283	2020-12-21	2020	12	21	2021-02-19	2021-02-06	OK		47	G	G28	70437	23599	4.17	W		0
221	65	2020_2021	Caree_Lighthouse	283	2020-12-21	2020	12	21	2021-02-19	2021-02-13	OK		54	G	G28	70437	23599	4.17	W		0
222	65	2020_2021	Caree_Lighthouse	283	2020-12-21	2020	12	21	2021-02-19	2021-02-20	OK		61	G	G28	70437	23599	4.17	W		0
223	65	2020_2021	Caree_Lighthouse	283	2020-12-21	2020	12	21	2021-02-19	2021-02-27	P	Predated	68	G	G28	70437	23599	4.17	W	112	4.8944
224	66	2020_2021	Caree_Lighthouse	283B	2020-12-24	2020	12	24	2021-02-22	2020-12-30	OK		6	G	P33	70437	23599	4.17	W		0
225	66	2020_2021	Caree_Lighthouse	283B	2020-12-24	2020	12	24	2021-02-22	2021-01-09	OK		16	G	P33	70437	23599	4.17	W		0
226	66	2020_2021	Caree_Lighthouse	283B	2020-12-24	2020	12	24	2021-02-22	2021-01-15	OK		22	G	P33	70437	23599	4.17	W		0
227	66	2020_2021	Caree_Lighthouse	283B	2020-12-24	2020	12	24	2021-02-22	2021-01-21	OK		28	G	P33	70437	23599	4.17	W		0
228	66	2020_2021	Caree_Lighthouse	283B	2020-12-24	2020	12	24	2021-02-22	2021-01-30	P	Predated	37	G	P33	70437	23599	4.17	W	112	4.8944
229	67	2020_2021	Caree_Lighthouse	282	2020-12-12	2020	12	12	2021-02-10	2020-12-22	P	Predated	10	L	NoPeg	70409	23610	4.17	W	80		2.88
230	68	2020_2021	Caree_Lighthouse	Ben01	2020-12-24	2020	12	24	2021-02-22	2021-01-15	OK		22	G	P31	70929	22568	4.33	W		0
231	68	2020_2021	Caree_Lighthouse	Ben01	2020-12-24	2020	12	24	2021-02-22	2021-01-21	OK		28	G	P31	70929	22568	4.33	W		0
232	68	2020_2021	Caree_Lighthouse	Ben01	2020-12-24	2020	12	24	2021-02-22	2021-01-30	OK		37	G	P31	70929	22568	4.33	W		0
233	68	2020_2021	Caree_Lighthouse	Ben01	2020-12-24	2020	12	24	2021-02-22	2021-02-06	OK		44	G	P31	70929	22568	4.33	W		0
234	68	2020_2021	Caree_Lighthouse	Ben01	2020-12-24	2020	12	24	2021-02-22	2021-02-13	OK		51	G	P31	70929	22568	4.33	W		0
235	68	2020_2021	Caree_Lighthouse	Ben01	2020-12-24	2020	12	24	2021-02-22	2021-02-20	P	Predated	58	G	P31	70929	22568	4.33	W	112	4.8944
236	69	2020_2021	Caree_Lighthouse	Ben02	2020-12-24	2020	12	24	2021-02-22	2021-01-15	OK		22	G	P31A	71022	22375	4.54	W		0
237	69	2020_2021	Caree_Lighthouse	Ben02	2020-12-24	2020	12	24	2021-02-22	2021-01-21	OK		28	G	P31A	71022	22375	4.54	W		0
238	69	2020_2021	Caree_Lighthouse	Ben02	2020-12-24	2020	12	24	2021-02-22	2021-01-30	OK		37	G	P31A	71022	22375	4.54	W		0
239	69	2020_2021	Caree_Lighthouse	Ben02	2020-12-24	2020	12	24	2021-02-22	2021-02-06	P	Predated	44	G	P31A	71022	22375	4.54	W	112	4.8944
240	70	2020_2021	Caree_Lighthouse	285	2020-12-22	2020	12	22	2021-02-20	2020-12-23	P	Predated	1	L	No peg	70654	23105	4.42	W	70		2.5977
241	71	2020_2021	Caree_Lighthouse	326	2020-12-24	2020	12	24	2021-02-22	2020-12-30	P	Predated	6	G	G39	70893	22647	4.25	W	50	2.185
242	72	2020_2021	Caree_Lighthouse	303	2020-12-23	2020	12	23	2021-02-21	2020-12-30	Unknown	Unknown	7	G	G33	70859	22711	4.65	W		0
243	73	2020_2021	Caree_Lighthouse	412	2020-12-27	2020	12	27	2021-02-25	2020-12-30	OK		3	G	G73	71079	22247	4.68	W		0
244	73	2020_2021	Caree_Lighthouse	412	2020-12-27	2020	12	27	2021-02-25	2021-01-09	OK		13	G	G73	71079	22247	4.68	W		0
245	73	2020_2021	Caree_Lighthouse	412	2020-12-27	2020	12	27	2021-02-25	2021-01-15	OK		19	G	G73	71079	22247	4.68	W		0
246	73	2020_2021	Caree_Lighthouse	412	2020-12-27	2020	12	27	2021-02-25	2021-01-21	OK		25	G	G73	71079	22247	4.68	W		0
247	73	2020_2021	Caree_Lighthouse	412	2020-12-27	2020	12	27	2021-02-25	2021-01-30	OK		34	G	G73	71079	22247	4.68	W		0
248	73	2020_2021	Caree_Lighthouse	412	2020-12-27	2020	12	27	2021-02-25	2021-02-06	OK		41	G	G73	71079	22247	4.68	W		0
249	73	2020_2021	Caree_Lighthouse	412	2020-12-27	2020	12	27	2021-02-25	2021-02-13	P	Predated	48	G	G73	71079	22247	4.68	W	112	4.8944
250	74	2020_2021	Caree_Lighthouse	262	2020-12-17	2020	12	17	2021-02-15	2020-12-30	OK		13	G	G14B	71104	22194	4.74	W		0
251	74	2020_2021	Caree_Lighthouse	262	2020-12-17	2020	12	17	2021-02-15	2021-01-09	OK		23	G	G14B	71104	22194	4.74	W		0
252	74	2020_2021	Caree_Lighthouse	262	2020-12-17	2020	12	17	2021-02-15	2021-01-15	OK		29	G	G14B	71104	22194	4.74	W		0
253	74	2020_2021	Caree_Lighthouse	262	2020-12-17	2020	12	17	2021-02-15	2021-01-21	OK		35	G	G14B	71104	22194	4.74	W		0
254	74	2020_2021	Caree_Lighthouse	262	2020-12-17	2020	12	17	2021-02-15	2021-01-30	OK		44	G	G14B	71104	22194	4.74	W		0
255	74	2020_2021	Caree_Lighthouse	262	2020-12-17	2020	12	17	2021-02-15	2021-02-06	OK		51	G	G14B	71104	22194	4.74	W		0
256	74	2020_2021	Caree_Lighthouse	262	2020-12-17	2020	12	17	2021-02-15	2021-02-13	OK		58	G	G14B	71104	22194	4.74	W		0
257	74	2020_2021	Caree_Lighthouse	262	2020-12-17	2020	12	17	2021-02-15	2021-02-20	P	Predated	65	G	G14B	71104	22194	4.74	W	112	4.8944
258	75	2020_2021	Caree_Lighthouse	302	2020-12-23	2020	12	23	2021-02-21	2021-01-09	P	Predated	17	G	G32	70917	22566	4.76	W	112	4.8944
259	76	2020_2021	Caree_Lighthouse	301	2020-12-23	2020	12	23	2021-02-21	2020-12-30	UK		7	G	G31	71021	22375	4.87	W		0
260	76	2020_2021	Caree_Lighthouse	301	2020-12-23	2020	12	23	2021-02-21	2021-01-09	OK		17	G	G31	71021	22375	4.87	W		0
261	76	2020_2021	Caree_Lighthouse	301	2020-12-23	2020	12	23	2021-02-21	2021-01-15	OK		23	G	G31	71021	22375	4.87	W		0
262	76	2020_2021	Caree_Lighthouse	301	2020-12-23	2020	12	23	2021-02-21	2021-01-21	OK		29	G	G31	71021	22375	4.87	W		0
263	76	2020_2021	Caree_Lighthouse	301	2020-12-23	2020	12	23	2021-02-21	2021-01-30	OK		38	G	G31	71021	22375	4.87	W		0
264	76	2020_2021	Caree_Lighthouse	301	2020-12-23	2020	12	23	2021-02-21	2021-02-06	OK		45	G	G31	71021	22375	4.87	W		0
265	76	2020_2021	Caree_Lighthouse	301	2020-12-23	2020	12	23	2021-02-21	2021-02-13	OK		52	G	G31	71021	22375	4.87	W		0
266	76	2020_2021	Caree_Lighthouse	301	2020-12-23	2020	12	23	2021-02-21	2021-02-20	OK		59	G	G31	71021	22375	4.87	W		0
267	76	2020_2021	Caree_Lighthouse	301	2020-12-23	2020	12	23	2021-02-21	2021-02-27	OK		66	G	G31	71021	22375	4.87	W		0
268	76	2020_2021	Caree_Lighthouse	301	2020-12-23	2020	12	23	2021-02-21	2021-03-06	OK	Unknown	73	G	G31	71021	22375	4.87	W		0
269	77	2020_2021	Caree_Lighthouse	396	2020-12-27	2020	12	27	2021-02-25	2020-12-28	P	Predated	1	G	G64	71202	22043	4.92	W	45	1.9665
270	78	2020_2021	Caree_Lighthouse	343	2020-12-25	2020	12	25	2021-02-23	2020-12-30	OK		5	G	G45	71204	22029	4.93	W		0
271	78	2020_2021	Caree_Lighthouse	343	2020-12-25	2020	12	25	2021-02-23	2021-01-09	OK		15	G	G45	71204	22029	4.93	W		0
272	78	2020_2021	Caree_Lighthouse	343	2020-12-25	2020	12	25	2021-02-23	2021-01-11	P	Predated	17	G	G45	71204	22029	4.93	W	112	4.8944
273	79	2020_2021	Caree_Lighthouse	300	2020-12-23	2020	12	23	2021-02-21	2020-12-26	P	Predated	3	G	P30	71133	22144	5.03	W	112	4.8944
274	80	2020_2021	Caree_Lighthouse	218	2020-12-07	2020	12	7	2021-02-05	2020-12-07	Part-predated	Predated	0	G	G1	71794	20958	6.16	W	18	0.7866
275	81	2020_2021	Caree_Lighthouse	240	2020-12-11	2020	12	11	2021-02-09	2020-12-11	P	Predated	0	G	P1	71804	20963	6.16	W	112	4.8944
276	82	2020_2021	Caree_Lighthouse	415	2020-12-28	2020	12	28	2021-02-26	2020-12-30	OK		2	G	G72	71916	20816	6.34	W		0
277	82	2020_2021	Caree_Lighthouse	415	2020-12-28	2020	12	28	2021-02-26	2021-01-09	OK		12	G	G72	71916	20816	6.34	W		0
278	82	2020_2021	Caree_Lighthouse	415	2020-12-28	2020	12	28	2021-02-26	2021-01-15	OK		18	G	G72	71916	20816	6.34	W		0
279	82	2020_2021	Caree_Lighthouse	415	2020-12-28	2020	12	28	2021-02-26	2021-01-21	OK		24	G	G72	71916	20816	6.34	W		0
280	82	2020_2021	Caree_Lighthouse	415	2020-12-28	2020	12	28	2021-02-26	2021-01-30	OK		33	G	G72	71916	20816	6.34	W		0
281	82	2020_2021	Caree_Lighthouse	415	2020-12-28	2020	12	28	2021-02-26	2021-02-06	OK		40	G	G72	71916	20816	6.34	W		0
282	82	2020_2021	Caree_Lighthouse	415	2020-12-28	2020	12	28	2021-02-26	2021-02-13	OK		47	G	G72	71916	20816	6.34	W		0
283	82	2020_2021	Caree_Lighthouse	415	2020-12-28	2020	12	28	2021-02-26	2021-02-20	P	Predated	54	G	G72	71916	20816	6.34	W	112	4.8944
284	83	2020_2021	Caree_Lighthouse	395	2020-12-27	2020	12	27	2021-02-25	2020-12-30	Hole		3	G	G63	79157	20766	6.41	W		0
285	83	2020_2021	Caree_Lighthouse	395	2020-12-27	2020	12	27	2021-02-25	2021-01-08	OK		12	G	G63	79157	20766	6.41	W		0
286	83	2020_2021	Caree_Lighthouse	395	2020-12-27	2020	12	27	2021-02-25	2021-01-15	OK		19	G	G63	79157	20766	6.41	W		0
287	83	2020_2021	Caree_Lighthouse	395	2020-12-27	2020	12	27	2021-02-25	2021-01-21	OK		25	G	G63	79157	20766	6.41	W		0
288	83	2020_2021	Caree_Lighthouse	395	2020-12-27	2020	12	27	2021-02-25	2021-01-30	OK		34	G	G63	79157	20766	6.41	W		0
289	83	2020_2021	Caree_Lighthouse	395	2020-12-27	2020	12	27	2021-02-25	2021-02-06	OK		41	G	G63	79157	20766	6.41	W		0
290	83	2020_2021	Caree_Lighthouse	395	2020-12-27	2020	12	27	2021-02-25	2021-02-13	OK		48	G	G63	79157	20766	6.41	W		0
291	83	2020_2021	Caree_Lighthouse	395	2020-12-27	2020	12	27	2021-02-25	2021-02-20	P	Predated	55	G	G63	79157	20766	6.41	W	112	4.8944
292	84	2020_2021	Caree_Lighthouse	239	2020-12-11	2020	12	11	2021-02-09	2020-12-30	P	Predated	19	L	L21	71959	20740	6.43	W	127		4.71297
293	85	2020_2021	Caree_Lighthouse	363	2020-12-26	2020	12	26	2021-02-24	2020-12-30	Part-predated		4	G	G52	72330	20268	7.02	W		0
294	85	2020_2021	Caree_Lighthouse	363	2020-12-26	2020	12	26	2021-02-24	2021-01-09	Part-predated		14	G	G52	72330	20268	7.02	W		0
295	85	2020_2021	Caree_Lighthouse	363	2020-12-26	2020	12	26	2021-02-24	2021-01-15	OK		20	G	G52	72330	20268	7.02	W		0
296	85	2020_2021	Caree_Lighthouse	363	2020-12-26	2020	12	26	2021-02-24	2021-01-21	OK		26	G	G52	72330	20268	7.02	W		0
297	85	2020_2021	Caree_Lighthouse	363	2020-12-26	2020	12	26	2021-02-24	2021-01-30	OK		35	G	G52	72330	20268	7.02	W		0
298	85	2020_2021	Caree_Lighthouse	363	2020-12-26	2020	12	26	2021-02-24	2021-02-06	P	Predated	42	G	G52	72330	20268	7.02	W	112	4.8944
299	86	2020_2021	Lighthouse_Bool	289	2020-12-22	2020	12	22	2021-02-20	2021-01-09	OK		18	G	P29A	72853	19608	7.21	W		0
300	86	2020_2021	Lighthouse_Bool	289	2020-12-22	2020	12	22	2021-02-20	2021-01-15	OK		24	G	P29A	72853	19608	7.21	W		0
301	86	2020_2021	Lighthouse_Bool	289	2020-12-22	2020	12	22	2021-02-20	2021-01-21	OK		30	G	P29A	72853	19608	7.21	W		0
302	86	2020_2021	Lighthouse_Bool	289	2020-12-22	2020	12	22	2021-02-20	2021-01-30	OK		39	G	P29A	72853	19608	7.21	W		0
303	86	2020_2021	Lighthouse_Bool	289	2020-12-22	2020	12	22	2021-02-20	2021-02-06	P	Predated	46	G	P29A	72853	19608	7.21	W	112	4.8944
304	87	2020_2021	Lighthouse_Bool	246	2020-12-15	2020	12	15	2021-02-13	2020-12-31	OK		16	G	G12B	74284	20050	7.29	W		0
305	87	2020_2021	Lighthouse_Bool	246	2020-12-15	2020	12	15	2021-02-13	2021-01-09	OK		25	G	G12B	74284	20050	7.29	W		0
306	87	2020_2021	Lighthouse_Bool	246	2020-12-15	2020	12	15	2021-02-13	2021-01-15	OK		31	G	G12B	74284	20050	7.29	W		0
307	87	2020_2021	Lighthouse_Bool	246	2020-12-15	2020	12	15	2021-02-13	2021-01-21	OK		37	G	G12B	74284	20050	7.29	W		0
308	87	2020_2021	Lighthouse_Bool	246	2020-12-15	2020	12	15	2021-02-13	2021-01-30	OK		46	G	G12B	74284	20050	7.29	W		0
309	87	2020_2021	Lighthouse_Bool	246	2020-12-15	2020	12	15	2021-02-13	2021-02-06	P	Predated	53	G	G12B	74284	20050	7.29	W	112	4.8944
310	88	2020_2021	Lighthouse_Bool	260	2020-12-17	2020	12	17	2021-02-15	2020-12-18	P	Predated	1	G	P3	72567	20018	7.33	W	112	4.8944
311	89	2020_2021	Lighthouse_Bool	359	2020-12-25	2020	12	25	2021-02-23	2020-12-28	OK		3	G	G51	72661	19853	7.55	W		0
312	89	2020_2021	Lighthouse_Bool	359	2020-12-25	2020	12	25	2021-02-23	2020-12-31	OK		6	G	G51	72661	19853	7.55	W		0
313	89	2020_2021	Lighthouse_Bool	359	2020-12-25	2020	12	25	2021-02-23	2021-01-09	OK		15	G	G51	72661	19853	7.55	W		0
314	89	2020_2021	Lighthouse_Bool	359	2020-12-25	2020	12	25	2021-02-23	2021-01-15	OK		21	G	G51	72661	19853	7.55	W		0
315	89	2020_2021	Lighthouse_Bool	359	2020-12-25	2020	12	25	2021-02-23	2021-01-21	OK		27	G	G51	72661	19853	7.55	W		0
316	89	2020_2021	Lighthouse_Bool	359	2020-12-25	2020	12	25	2021-02-23	2021-01-30	OK		36	G	G51	72661	19853	7.55	W		0
317	89	2020_2021	Lighthouse_Bool	359	2020-12-25	2020	12	25	2021-02-23	2021-02-06	P	Predated	43	G	G51	72661	19853	7.55	W	112	4.8944
318	90	2020_2021	Lighthouse_Bool	290	2020-12-21	2020	12	21	2021-02-19	2020-12-22	P	Predated	1	L	No Peg	72866	19580	7.25	W	50		1.8555
319	91	2020_2021	Lighthouse_Bool	291	2020-12-21	2020	12	21	2021-02-19	2020-12-22	P	Predated	1	G	NoPeg	73137	19209	7.62	W	80	3.496
320	92	2020_2021	Lighthouse_Bool	Ben03	2020-12-11	2020	12	11	2021-02-09	2020-12-31	OK		20	G	G9B	72778	19650	12.21	W		0
321	92	2020_2021	Lighthouse_Bool	Ben03	2020-12-11	2020	12	11	2021-02-09	2021-01-03	OK	Unknown	23	G	G9B	72778	19650	12.21	W	0	0
322	93	2020_2021	Lighthouse_Bool	Ben04	2020-12-22	2020	12	22	2021-02-20	2020-12-31	OK		9	G	P28	72843	19603	7.87	W		0
323	93	2020_2021	Lighthouse_Bool	Ben04	2020-12-22	2020	12	22	2021-02-20	2021-01-15	OK		24	G	P28	72843	19603	7.87	W		0
324	93	2020_2021	Lighthouse_Bool	Ben04	2020-12-22	2020	12	22	2021-02-20	2021-01-21	OK		30	G	P28	72843	19603	7.87	W		0
325	93	2020_2021	Lighthouse_Bool	Ben04	2020-12-22	2020	12	22	2021-02-20	2021-01-30	OK		39	G	P28	72843	19603	7.87	W		0
326	93	2020_2021	Lighthouse_Bool	Ben04	2020-12-22	2020	12	22	2021-02-20	2021-02-06	OK		46	G	P28	72843	19603	7.87	W		0
327	93	2020_2021	Lighthouse_Bool	Ben04	2020-12-22	2020	12	22	2021-02-20	2021-02-13	OK		53	G	P28	72843	19603	7.87	W		0
328	93	2020_2021	Lighthouse_Bool	Ben04	2020-12-22	2020	12	22	2021-02-20	2021-02-20	OK		60	G	P28	72843	19603	7.87	W		0
329	93	2020_2021	Lighthouse_Bool	Ben04	2020-12-22	2020	12	22	2021-02-20	2021-02-27	OK		67	G	P28	72843	19603	7.87	W		0
330	93	2020_2021	Lighthouse_Bool	Ben04	2020-12-22	2020	12	22	2021-02-20	2021-03-06	OK	Assumed hatched	74	G	P28	72843	19603	7.87	W	0	0
331	94	2020_2021	Lighthouse_Bool	263	2020-12-17	2020	12	17	2021-02-15	2020-12-18	P	Predated	1	G	P4	72953	19446	8.05	W	112	4.8944
332	95	2020_2021	Lighthouse_Bool	248	2020-12-15	2020	12	15	2021-02-13	2021-01-03	OK		19	G	G12	73096	19238	8.31	W		0
333	95	2020_2021	Lighthouse_Bool	248	2020-12-15	2020	12	15	2021-02-13	2021-01-09	OK		25	G	G12	73096	19238	8.31	W		0
334	95	2020_2021	Lighthouse_Bool	248	2020-12-15	2020	12	15	2021-02-13	2021-01-15	OK		31	G	G12	73096	19238	8.31	W		0
335	95	2020_2021	Lighthouse_Bool	248	2020-12-15	2020	12	15	2021-02-13	2021-01-21	OK		37	G	G12	73096	19238	8.31	W		0
336	95	2020_2021	Lighthouse_Bool	248	2020-12-15	2020	12	15	2021-02-13	2021-01-30	OK		46	G	G12	73096	19238	8.31	W		0
337	95	2020_2021	Lighthouse_Bool	248	2020-12-15	2020	12	15	2021-02-13	2021-02-06	P	Predated	53	G	G12	73096	19238	8.31	W	112	4.8944
338	96	2020_2021	Lighthouse_Bool	294	2020-12-22	2020	12	22	2021-02-20	2020-12-31	OK		9	G	P29b	73913	10172	8.74	W		0
339	96	2020_2021	Lighthouse_Bool	294	2020-12-22	2020	12	22	2021-02-20	2021-01-15	OK		24	G	P29b	73913	10172	8.74	W		0
340	96	2020_2021	Lighthouse_Bool	294	2020-12-22	2020	12	22	2021-02-20	2021-01-21	OK		30	G	P29b	73913	10172	8.74	W		0
341	96	2020_2021	Lighthouse_Bool	294	2020-12-22	2020	12	22	2021-02-20	2021-01-30	OK		39	G	P29b	73913	10172	8.74	W		0
342	96	2020_2021	Lighthouse_Bool	294	2020-12-22	2020	12	22	2021-02-20	2021-02-06	OK		46	G	P29b	73913	10172	8.74	W		0
343	96	2020_2021	Lighthouse_Bool	294	2020-12-22	2020	12	22	2021-02-20	2021-02-13	OK		53	G	P29b	73913	10172	8.74	W		0
344	96	2020_2021	Lighthouse_Bool	294	2020-12-22	2020	12	22	2021-02-20	2021-02-20	OK		60	G	P29b	73913	10172	8.74	W		0
345	96	2020_2021	Lighthouse_Bool	294	2020-12-22	2020	12	22	2021-02-20	2021-02-27	OK		67	G	P29b	73913	10172	8.74	W		0
346	96	2020_2021	Lighthouse_Bool	294	2020-12-22	2020	12	22	2021-02-20	2021-03-06	OK	Assumed hatched	74	G	P29b	73913	10172	8.74	W	0	0
347	97	2020_2021	Lighthouse_Bool	244	2020-12-14	2020	12	14	2021-02-12	2021-01-09	Unknown	Unknown		G	G10b	73229	19066	8.53	W		0
348	98	2020_2021	Lighthouse_Bool	249	2020-12-15	2020	12	15	2021-02-13	2020-12-24	P	Predated	9	G	G13	73392	18813	8.84	W	48	2.0976
349	99	2020_2021	Lighthouse_Bool	410	2020-12-27	2020	12	27	2021-02-25	2021-01-03	OK		7	G	G69	73469	18735	8.95	W		0
350	99	2020_2021	Lighthouse_Bool	410	2020-12-27	2020	12	27	2021-02-25	2021-01-09	OK		13	G	G69	73469	18735	8.95	W		0
351	99	2020_2021	Lighthouse_Bool	410	2020-12-27	2020	12	27	2021-02-25	2021-01-15	OK		19	G	G69	73469	18735	8.95	W		0
352	99	2020_2021	Lighthouse_Bool	410	2020-12-27	2020	12	27	2021-02-25	2021-01-21	OK		25	G	G69	73469	18735	8.95	W		0
353	99	2020_2021	Lighthouse_Bool	410	2020-12-27	2020	12	27	2021-02-25	2021-01-30	OK		34	G	G69	73469	18735	8.95	W		0
354	99	2020_2021	Lighthouse_Bool	410	2020-12-27	2020	12	27	2021-02-25	2021-02-06	OK		41	G	G69	73469	18735	8.95	W		0
355	99	2020_2021	Lighthouse_Bool	410	2020-12-27	2020	12	27	2021-02-25	2021-02-13	OK		48	G	G69	73469	18735	8.95	W		0
356	99	2020_2021	Lighthouse_Bool	410	2020-12-27	2020	12	27	2021-02-25	2021-02-20	P	Predated	55	G	G69	73469	18735	8.95	W	112	4.8944
357	100	2020_2021	Lighthouse_Bool	341	2020-12-24	2020	12	24	2021-02-22	2021-01-03	OK		10	G	G44	73936	18138	9.72	W		0
358	100	2020_2021	Lighthouse_Bool	341	2020-12-24	2020	12	24	2021-02-22	2021-01-09	OK		16	G	G44	73936	18138	9.72	W		0
359	100	2020_2021	Lighthouse_Bool	341	2020-12-24	2020	12	24	2021-02-22	2021-01-15	OK		22	G	G44	73936	18138	9.72	W		0
360	100	2020_2021	Lighthouse_Bool	341	2020-12-24	2020	12	24	2021-02-22	2021-01-21	OK		28	G	G44	73936	18138	9.72	W		0
361	100	2020_2021	Lighthouse_Bool	341	2020-12-24	2020	12	24	2021-02-22	2021-01-30	P	Predated	37	G	G44	73936	18138	9.72	W	112	4.8944
362	101	2020_2021	Lighthouse_Bool	Ben05	2020-12-11	2020	12	11	2021-02-09	2020-12-31	P	Predated	20	L	L20	74600	17401	10.7	W	127		4.71297
363	102	2020_2021	Lighthouse_Bool	245	2020-12-14	2020	12	14	2021-02-12	2020-12-14	P	Predated	0	G	P2	74690	17314	10.84	W	112	4.8944
364	103	2020_2021	Lighthouse_Bool	391	2020-12-26	2020	12	26	2021-02-24	2020-12-28	P	Predated	2	G	G59	74857	17204	11	W	112	4.8944
365	104	2020_2021	Lighthouse_Bool	238	2020-12-10	2020	12	10	2021-02-08	2020-12-31	OK		21	G	G9	72806	19650	7.8	W		0
366	104	2020_2021	Lighthouse_Bool	238	2020-12-10	2020	12	10	2021-02-08	2021-01-03	OK		24	G	G9	72806	19650	7.8	W		0
367	104	2020_2021	Lighthouse_Bool	238	2020-12-10	2020	12	10	2021-02-08	2021-01-15	OK		36	G	G9	72806	19650	7.8	W		0
368	104	2020_2021	Lighthouse_Bool	238	2020-12-10	2020	12	10	2021-02-08	2021-01-21	OK		42	G	G9	72806	19650	7.8	W		0
369	104	2020_2021	Lighthouse_Bool	238	2020-12-10	2020	12	10	2021-02-08	2021-01-30	OK		51	G	G9	72806	19650	7.8	W		0
370	104	2020_2021	Lighthouse_Bool	238	2020-12-10	2020	12	10	2021-02-08	2021-02-06	OK		58	G	G9	72806	19650	7.8	W		0
371	104	2020_2021	Lighthouse_Bool	238	2020-12-10	2020	12	10	2021-02-08	2021-02-13	OK		65	G	G9	72806	19650	7.8	W		0
372	104	2020_2021	Lighthouse_Bool	238	2020-12-10	2020	12	10	2021-02-08	2021-02-15	Hatched	Hatched	67	G	G9	72806	19650	7.8	W	0	0
373	105	2020_2021	Lighthouse_Bool	237	2020-12-11	2020	12	11	2021-02-09	2020-12-15	OK		4	G	G8	75862	16377	12.32	W		0
374	105	2020_2021	Lighthouse_Bool	237	2020-12-11	2020	12	11	2021-02-09	2021-01-03	OK		23	G	G8	75862	16377	12.32	W		0
375	105	2020_2021	Lighthouse_Bool	237	2020-12-11	2020	12	11	2021-02-09	2021-01-15	OK		35	G	G8	75862	16377	12.32	W		0
376	105	2020_2021	Lighthouse_Bool	237	2020-12-11	2020	12	11	2021-02-09	2021-01-21	OK		41	G	G8	75862	16377	12.32	W		0
377	105	2020_2021	Lighthouse_Bool	237	2020-12-11	2020	12	11	2021-02-09	2021-01-30	OK		50	G	G8	75862	16377	12.32	W		0
378	105	2020_2021	Lighthouse_Bool	237	2020-12-11	2020	12	11	2021-02-09	2021-02-06	OK		57	G	G8	75862	16377	12.32	W		0
379	105	2020_2021	Lighthouse_Bool	237	2020-12-11	2020	12	11	2021-02-09	2021-02-13	OK		64	G	G8	75862	16377	12.32	W		0
380	105	2020_2021	Lighthouse_Bool	237	2020-12-11	2020	12	11	2021-02-09	2021-02-20	P	Predated	71	G	G8	75862	16377	12.32	W	112	4.8944
381	106	2020_2021	Bool_Rooney	236	2020-12-11	2020	12	11	2021-02-09	2020-12-31	P	Predated	20	G	G7	76589	15922	13.16	W	112	4.8944
382	107	2020_2021	Bool_Rooney	261	2020-12-17	2020	12	17	2021-02-15	2020-12-31	P	Predated	14	G	RRGT1	77044	15530	13.75	W	112	4.8944
383	108	2020_2021	Bool_Rooney	321	2020-12-22	2020	12	22	2021-02-20	2020-12-24	P	Predated	2	G	NoPeg	77579	15067	14.5	W	112	4.8944
384	109	2020_2021	Bool_Rooney	320	2020-12-24	2020	12	24	2021-02-22	2020-12-31	Hole		7	G	G37	77579	15067	14.5	W		0
385	109	2020_2021	Bool_Rooney	320	2020-12-24	2020	12	24	2021-02-22	2021-01-03	P	Predated	10	G	G37	77579	15067	14.5	W	112	4.8944
386	110	2020_2021	Bool_Rooney	392	2020-12-26	2020	12	26	2021-02-24	2020-12-31	OK		5	G	G60	77658	14967	14.6	W		0
387	110	2020_2021	Bool_Rooney	392	2020-12-26	2020	12	26	2021-02-24	2021-01-03	OK		8	G	G60	77658	14967	14.6	W		0
388	110	2020_2021	Bool_Rooney	392	2020-12-26	2020	12	26	2021-02-24	2021-01-15	OK		20	G	G60	77658	14967	14.6	W		0
389	110	2020_2021	Bool_Rooney	392	2020-12-26	2020	12	26	2021-02-24	2021-01-21	OK		26	G	G60	77658	14967	14.6	W		0
390	110	2020_2021	Bool_Rooney	392	2020-12-26	2020	12	26	2021-02-24	2021-01-30	OK		35	G	G60	77658	14967	14.6	W		0
391	110	2020_2021	Bool_Rooney	392	2020-12-26	2020	12	26	2021-02-24	2021-02-06	OK		42	G	G60	77658	14967	14.6	W		0
392	110	2020_2021	Bool_Rooney	392	2020-12-26	2020	12	26	2021-02-24	2021-02-13	OK		49	G	G60	77658	14967	14.6	W		0
393	110	2020_2021	Bool_Rooney	392	2020-12-26	2020	12	26	2021-02-24	2021-02-20	P	Predated	56	G	G60	77658	14967	14.6	W	112	4.8944
394	111	2020_2021	Bool_Rooney	220	2020-12-07	2020	12	7	2021-02-05	2020-12-14	OK		7	G	G2	77278	14315	14.08	W		0
395	111	2020_2021	Bool_Rooney	220	2020-12-07	2020	12	7	2021-02-05	2020-12-18	P	Predated	11	G	G2	77278	14315	14.08	W	112	4.8944
396	112	2020_2021	Bool_Rooney	433	2020-12-28	2020	12	28	2021-02-26	2020-12-31	OK		3	G	G81	68160	14467	15.4	W		0
397	112	2020_2021	Bool_Rooney	433	2020-12-28	2020	12	28	2021-02-26	2021-01-03	OK		6	G	G81	68160	14467	15.4	W		0
398	112	2020_2021	Bool_Rooney	433	2020-12-28	2020	12	28	2021-02-26	2021-01-15	OK		18	G	G81	68160	14467	15.4	W		0
399	112	2020_2021	Bool_Rooney	433	2020-12-28	2020	12	28	2021-02-26	2021-01-21	OK		24	G	G81	68160	14467	15.4	W		0
400	112	2020_2021	Bool_Rooney	433	2020-12-28	2020	12	28	2021-02-26	2021-01-30	OK		33	G	G81	68160	14467	15.4	W		0
401	112	2020_2021	Bool_Rooney	433	2020-12-28	2020	12	28	2021-02-26	2021-02-06	P	Predated	40	G	G81	68160	14467	15.4	W	112	4.8944
402	113	2020_2021	Bool_Rooney	393	2020-12-26	2020	12	26	2021-02-24	2020-12-31	OK		5	G	G61	79103	13464	16.8	W		0
403	113	2020_2021	Bool_Rooney	393	2020-12-26	2020	12	26	2021-02-24	2021-01-03	OK		8	G	G61	79103	13464	16.8	W		0
404	113	2020_2021	Bool_Rooney	393	2020-12-26	2020	12	26	2021-02-24	2021-01-15	OK		20	G	G61	79103	13464	16.8	W		0
405	113	2020_2021	Bool_Rooney	393	2020-12-26	2020	12	26	2021-02-24	2021-01-21	OK		26	G	G61	79103	13464	16.8	W		0
406	113	2020_2021	Bool_Rooney	393	2020-12-26	2020	12	26	2021-02-24	2021-01-30	OK		35	G	G61	79103	13464	16.8	W		0
407	113	2020_2021	Bool_Rooney	393	2020-12-26	2020	12	26	2021-02-24	2021-02-06	OK		42	G	G61	79103	13464	16.8	W		0
408	113	2020_2021	Bool_Rooney	393	2020-12-26	2020	12	26	2021-02-24	2021-02-13	OK		49	G	G61	79103	13464	16.8	W		0
409	113	2020_2021	Bool_Rooney	393	2020-12-26	2020	12	26	2021-02-24	2021-02-20	OK		56	G	G61	79103	13464	16.8	W		0
410	113	2020_2021	Bool_Rooney	393	2020-12-26	2020	12	26	2021-02-24	2021-02-27	OK		63	G	G61	79103	13464	16.8	W		0
411	113	2020_2021	Bool_Rooney	393	2020-12-26	2020	12	26	2021-02-24	2021-03-06	OK	Unknown-NoLAy	70	G	G61	79103	13464	16.8	W	0	0
412	114	2020_2021	Bool_Rooney	255	2020-12-17	2020	12	17	2021-02-15	2020-12-24	Hole		7	L	L23	79166	13347	16.93	W	All		#VALUE!
413	114	2020_2021	Bool_Rooney	255	2020-12-17	2020	12	17	2021-02-15	2021-01-03	OK		17	L	L23	79166	13347	16.93	W			0
414	114	2020_2021	Bool_Rooney	255	2020-12-17	2020	12	17	2021-02-15	2021-01-15	OK		29	L	L23	79166	13347	16.93	W			0
415	114	2020_2021	Bool_Rooney	255	2020-12-17	2020	12	17	2021-02-15	2021-01-21	OK		35	L	L23	79166	13347	16.93	W			0
416	114	2020_2021	Bool_Rooney	255	2020-12-17	2020	12	17	2021-02-15	2021-01-30	P	Predated	44	L	L23	79166	13347	16.93	W	127		4.71297
417	115	2020_2021	Bool_Rooney	322	2020-12-23	2020	12	23	2021-02-21	2020-12-23	P	Predated	0	G	NoPeg	79823	12742	17.9	W	70	3.059
418	116	2020_2021	Bool_Rooney	323	2020-12-23	2020	12	23	2021-02-21	2020-12-23	P	Predated	0	L	L38	80320	12408	18.5	W	127		4.71297
419	117	2020_2021	Bool_Rooney	394	2020-12-26	2020	12	26	2021-02-24	2020-12-31	Hole		5	G	G62	81097	11990	19.3	W		0
420	117	2020_2021	Bool_Rooney	394	2020-12-26	2020	12	26	2021-02-24	2021-01-03	OK		8	G	G62	81097	11990	19.3	W		0
421	117	2020_2021	Bool_Rooney	394	2020-12-26	2020	12	26	2021-02-24	2021-01-15	OK		20	G	G62	81097	11990	19.3	W		0
422	117	2020_2021	Bool_Rooney	394	2020-12-26	2020	12	26	2021-02-24	2021-01-21	OK		26	G	G62	81097	11990	19.3	W		0
423	117	2020_2021	Bool_Rooney	394	2020-12-26	2020	12	26	2021-02-24	2021-01-30	P	Predated	35	G	G62	81097	11990	19.3	W	112	4.8944
424	118	2019_2020	SandyCape_Browns	242	2019-12-26	2019	12	26	2020-02-24	2020-01-30	OK		35	G	S8	70202	26076	0.361	S		0
425	118	2019_2020	SandyCape_Browns	242	2019-12-26	2019	12	26	2020-02-24	2020-02-06	OK		42	G	S8	70202	26076	0.361	S		0
426	118	2019_2020	SandyCape_Browns	242	2019-12-26	2019	12	26	2020-02-24	2020-02-12	OK		48	G	S8	70202	26076	0.361	S		0
427	118	2019_2020	SandyCape_Browns	242	2019-12-26	2019	12	26	2020-02-24	2020-02-19	OK		55	G	S8	70202	26076	0.361	S		0
428	118	2019_2020	SandyCape_Browns	242	2019-12-26	2019	12	26	2020-02-24	2020-02-26	OK		62	G	S8	70202	26076	0.361	S		0
429	118	2019_2020	SandyCape_Browns	242	2019-12-26	2019	12	26	2020-02-24	2020-03-04	OK	Unknown-NoLAy	69	G	S8	70202	26076	0.361	S	0	0
430	119	2019_2020	SandyCape_Browns	270	2019-12-27	2019	12	27	2020-02-25	2019-12-29	P	Predated	2	G	S11a	70231	26653	0.397	S	112	4.8944
431	120	2019_2020	SandyCape_Browns	352	2019-12-30	2019	12	30	2020-02-28	2020-01-10	OK		11	L	L10	70292	26675	0.471	S			0
432	120	2019_2020	SandyCape_Browns	352	2019-12-30	2019	12	30	2020-02-28	2020-01-18	OK		19	L	L10	70292	26675	0.471	S			0
433	120	2019_2020	SandyCape_Browns	352	2019-12-30	2019	12	30	2020-02-28	2020-01-23	OK		24	L	L10	70292	26675	0.471	S			0
434	120	2019_2020	SandyCape_Browns	352	2019-12-30	2019	12	30	2020-02-28	2020-01-30	OK		31	L	L10	70292	26675	0.471	S			0
435	120	2019_2020	SandyCape_Browns	352	2019-12-30	2019	12	30	2020-02-28	2020-02-06	Relocated	Relocated	38	L	L10	70292	26675	0.471	S	0		0
436	121	2019_2020	SandyCape_Browns	274	2019-12-27	2019	12	27	2020-02-25	2020-01-10	OK		14	G	S11	70442	26695	0.63	S		0
437	121	2019_2020	SandyCape_Browns	274	2019-12-27	2019	12	27	2020-02-25	2020-01-19	OK		23	G	S11	70442	26695	0.63	S		0
438	121	2019_2020	SandyCape_Browns	274	2019-12-27	2019	12	27	2020-02-25	2020-01-23	OK		27	G	S11	70442	26695	0.63	S		0
439	121	2019_2020	SandyCape_Browns	274	2019-12-27	2019	12	27	2020-02-25	2020-01-30	OK		34	G	S11	70442	26695	0.63	S		0
440	121	2019_2020	SandyCape_Browns	274	2019-12-27	2019	12	27	2020-02-25	2020-02-06	OK		41	G	S11	70442	26695	0.63	S		0
441	121	2019_2020	SandyCape_Browns	274	2019-12-27	2019	12	27	2020-02-25	2020-02-12	OK		47	G	S11	70442	26695	0.63	S		0
442	121	2019_2020	SandyCape_Browns	274	2019-12-27	2019	12	27	2020-02-25	2020-02-19	OK		54	G	S11	70442	26695	0.63	S		0
443	121	2019_2020	SandyCape_Browns	274	2019-12-27	2019	12	27	2020-02-25	2020-02-26	P	Predated	61	G	S11	70442	26695	0.63	S	112	4.8944
444	122	2019_2020	SandyCape_Browns	392	2019-12-31	2019	12	31	2020-02-29	2020-01-19	P	Predated	19	G	S47	71661	26695	1.98	S	112	4.8944
445	123	2019_2020	SandyCape_Browns	393	2019-12-31	2019	12	31	2020-02-29	2020-01-19	P	Predated	19	G	S48	72734	26573	3.17	S	112	4.8944
446	124	2019_2020	SandyCape_Browns	279	2019-12-27	2019	12	27	2020-02-25	2020-01-10	OK		14	G	S12	72759	26546	3.19	S		0
447	124	2019_2020	SandyCape_Browns	279	2019-12-27	2019	12	27	2020-02-25	2020-01-19	OK		23	G	S12	72759	26546	3.19	S		0
448	124	2019_2020	SandyCape_Browns	279	2019-12-27	2019	12	27	2020-02-25	2020-01-23	OK		27	G	S12	72759	26546	3.19	S		0
449	124	2019_2020	SandyCape_Browns	279	2019-12-27	2019	12	27	2020-02-25	2020-01-30	OK		34	G	S12	72759	26546	3.19	S		0
450	124	2019_2020	SandyCape_Browns	279	2019-12-27	2019	12	27	2020-02-25	2020-02-06	OK		41	G	S12	72759	26546	3.19	S		0
451	124	2019_2020	SandyCape_Browns	279	2019-12-27	2019	12	27	2020-02-25	2020-02-12	P	Predated	47	G	S12	72759	26546	3.19	S	112	4.8944
452	125	2019_2020	SandyCape_Browns	354	2019-12-30	2019	12	30	2020-02-28	2019-12-30	P	Predated	0	G	S32	73361	26492	3.86	S	112	4.8944
453	126	2019_2020	SandyCape_Browns	304	2019-12-28	2019	12	28	2020-02-26	2019-12-30	P	Predated	2	G	S18	74436	26419	5.06	S	112	4.8944
454	127	2019_2020	SandyCape_Browns	199	2019-12-25	2019	12	25	2020-02-23	2020-01-10	P	Predated	16	G	S6	75122	26366	5.82	S	112	4.8944
455	128	2019_2020	SandyCape_Browns	302	2019-12-28	2019	12	28	2020-02-26	2019-12-29	P	Predated	1	G	S17	76158	26268	6.98	S	112	4.8944
456	129	2019_2020	SandyCape_Browns	397	2019-12-31	2019	12	31	2020-02-29	2020-01-10	OK		10	G	S49	76543	26251	7.41	S		0
457	129	2019_2020	SandyCape_Browns	397	2019-12-31	2019	12	31	2020-02-29	2020-01-19	OK		19	G	S49	76543	26251	7.41	S		0
458	129	2019_2020	SandyCape_Browns	397	2019-12-31	2019	12	31	2020-02-29	2020-01-23	OK		23	G	S49	76543	26251	7.41	S		0
459	129	2019_2020	SandyCape_Browns	397	2019-12-31	2019	12	31	2020-02-29	2020-01-30	OK		30	G	S49	76543	26251	7.41	S		0
460	129	2019_2020	SandyCape_Browns	397	2019-12-31	2019	12	31	2020-02-29	2020-02-06	P	Predated	37	G	S49	76543	26251	7.41	S	112	4.8944
461	130	2019_2020	SandyCape_Browns	532	2020-02-11	2020	2	11	2020-04-11	2020-02-11	P	Predated	0	G	S65	70972	26709	1.23	S	112	4.8944
462	131	2019_2020	SandyCape_Browns	517	2020-02-10	2020	2	10	2020-04-10	2020-02-13	OK		3	G	S59	71003	72706	1.25	S		0
463	131	2019_2020	SandyCape_Browns	517	2020-02-10	2020	2	10	2020-04-10	2020-02-19	OK		9	G	S59	71003	72706	1.25	S		0
464	131	2019_2020	SandyCape_Browns	517	2020-02-10	2020	2	10	2020-04-10	2020-02-26	OK		16	G	S59	71003	72706	1.25	S		0
465	131	2019_2020	SandyCape_Browns	517	2020-02-10	2020	2	10	2020-04-10	2020-03-04	OK		23	G	S59	71003	72706	1.25	S		0
466	131	2019_2020	SandyCape_Browns	517	2020-02-10	2020	2	10	2020-04-10	2020-03-12	sea	SEA	31	G	S59	71003	72706	1.25	S	0	0
467	132	2019_2020	SandyCape_Browns	498	2020-02-07	2020	2	7	2020-04-07	2020-02-13	P	Predated	6	G	S52	72561	26579	2.97	S	112	4.8944
468	133	2019_2020	SandyCape_Browns	513	2020-02-09	2020	2	9	2020-04-09	2020-02-09	P	Predated	0	G	S58	72862	26537	3.31	S	112	4.8944
469	134	2019_2020	SandyCape_Browns	518	2020-02-10	2020	2	10	2020-04-10	2020-02-10	P	Predated	0	G	S60	72996	26726	3.46	S	10	0.437
470	135	2019_2020	SandyCape_Browns	533	2020-02-11	2020	2	11	2020-04-11	2020-02-11	P	Predated	0	L	S66	76394	26242	7.24	S	127		4.71297
471	136	2019_2020	Browns_Ngkala	327	2019-12-29	2019	12	29	2020-02-27	2019-12-31	P	Predated	2	G	S25	76653	26237	7.53	S	112	4.8944
472	137	2019_2020	Browns_Ngkala	182	2019-12-24	2019	12	24	2020-02-22	2020-01-10	OK		17	G	S4	77305	26175	8.26	S		0
473	137	2019_2020	Browns_Ngkala	182	2019-12-24	2019	12	24	2020-02-22	2020-01-18	OK		25	G	S4	77305	26175	8.26	S		0
474	137	2019_2020	Browns_Ngkala	182	2019-12-24	2019	12	24	2020-02-22	2020-01-23	OK		30	G	S4	77305	26175	8.26	S		0
475	137	2019_2020	Browns_Ngkala	182	2019-12-24	2019	12	24	2020-02-22	2020-01-30	OK		37	G	S4	77305	26175	8.26	S		0
476	137	2019_2020	Browns_Ngkala	182	2019-12-24	2019	12	24	2020-02-22	2020-02-06	OK		44	G	S4	77305	26175	8.26	S		0
477	137	2019_2020	Browns_Ngkala	182	2019-12-24	2019	12	24	2020-02-22	2020-02-12	OK		50	G	S4	77305	26175	8.26	S		0
478	137	2019_2020	Browns_Ngkala	182	2019-12-24	2019	12	24	2020-02-22	2020-02-19	P	Predated	57	G	S4	77305	26175	8.26	S	112	4.8944
479	138	2019_2020	Browns_Ngkala	399	2019-12-31	2019	12	31	2020-02-29	2020-01-10	OK		10	G	S50	77715	26175	8.72	S		0
480	138	2019_2020	Browns_Ngkala	399	2019-12-31	2019	12	31	2020-02-29	2020-01-18	OK		18	G	S50	77715	26175	8.72	S		0
481	138	2019_2020	Browns_Ngkala	399	2019-12-31	2019	12	31	2020-02-29	2020-01-23	OK		23	G	S50	77715	26175	8.72	S		0
482	138	2019_2020	Browns_Ngkala	399	2019-12-31	2019	12	31	2020-02-29	2020-01-30	OK		30	G	S50	77715	26175	8.72	S		0
483	138	2019_2020	Browns_Ngkala	399	2019-12-31	2019	12	31	2020-02-29	2020-02-05	P	Predated	36	G	S50	77715	26175	8.72	S	112	4.8944
484	139	2019_2020	Browns_Ngkala	280	2019-12-27	2019	12	27	2020-02-25	2019-12-29	P	Predated	2	G	S13	78222	26138	9.27	S	112	4.8944
485	140	2019_2020	Browns_Ngkala	357	2019-12-30	2019	12	30	2020-02-28	2020-01-10	OK		11	G	S33	78920	26099	10.06	S		0
486	140	2019_2020	Browns_Ngkala	357	2019-12-30	2019	12	30	2020-02-28	2020-01-18	OK		19	G	S33	78920	26099	10.06	S		0
487	140	2019_2020	Browns_Ngkala	357	2019-12-30	2019	12	30	2020-02-28	2020-01-23	OK		24	G	S33	78920	26099	10.06	S		0
488	140	2019_2020	Browns_Ngkala	357	2019-12-30	2019	12	30	2020-02-28	2020-01-30	OK		31	G	S33	78920	26099	10.06	S		0
489	140	2019_2020	Browns_Ngkala	357	2019-12-30	2019	12	30	2020-02-28	2020-02-06	OK		38	G	S33	78920	26099	10.06	S		0
490	140	2019_2020	Browns_Ngkala	357	2019-12-30	2019	12	30	2020-02-28	2020-02-12	OK		44	G	S33	78920	26099	10.06	S		0
491	140	2019_2020	Browns_Ngkala	357	2019-12-30	2019	12	30	2020-02-28	2020-02-19	OK		51	G	S33	78920	26099	10.06	S		0
492	140	2019_2020	Browns_Ngkala	357	2019-12-30	2019	12	30	2020-02-28	2020-02-26	OK		58	G	S33	78920	26099	10.06	S		0
493	140	2019_2020	Browns_Ngkala	357	2019-12-30	2019	12	30	2020-02-28	2020-03-04	OK	Unknown	65	G	S33	78920	26099	10.06	S	0	0
494	141	2019_2020	Browns_Ngkala	359	2019-12-30	2019	12	30	2020-02-28	2020-01-10	OK		11	G	S34	79568	26057	10.78	S		0
495	141	2019_2020	Browns_Ngkala	359	2019-12-30	2019	12	30	2020-02-28	2020-01-18	OK		19	G	S34	79568	26057	10.78	S		0
496	141	2019_2020	Browns_Ngkala	359	2019-12-30	2019	12	30	2020-02-28	2020-01-23	OK		24	G	S34	79568	26057	10.78	S		0
497	141	2019_2020	Browns_Ngkala	359	2019-12-30	2019	12	30	2020-02-28	2020-01-30	OK		31	G	S34	79568	26057	10.78	S		0
498	141	2019_2020	Browns_Ngkala	359	2019-12-30	2019	12	30	2020-02-28	2020-02-06	P	Predated	38	G	S34	79568	26057	10.78	S	112	4.8944
499	142	2019_2020	Browns_Ngkala	330	2019-12-29	2019	12	29	2020-02-27	2020-01-10	OK		12	G	S26	80083	26057	11.36	S		0
500	142	2019_2020	Browns_Ngkala	330	2019-12-29	2019	12	29	2020-02-27	2020-01-18	OK		20	G	S26	80083	26057	11.36	S		0
501	142	2019_2020	Browns_Ngkala	330	2019-12-29	2019	12	29	2020-02-27	2020-01-23	OK		25	G	S26	80083	26057	11.36	S		0
502	142	2019_2020	Browns_Ngkala	330	2019-12-29	2019	12	29	2020-02-27	2020-01-30	OK		32	G	S26	80083	26057	11.36	S		0
503	142	2019_2020	Browns_Ngkala	330	2019-12-29	2019	12	29	2020-02-27	2020-02-06	P	Predated	39	G	S26	80083	26057	11.36	S	112	4.8944
504	143	2019_2020	Browns_Ngkala	167	2019-12-23	2019	12	23	2020-02-21	2020-01-10	UK	Unknown	18	G	S1	81611	25992	12.39	S	0	0
505	144	2019_2020	Browns_Ngkala	168	2019-12-23	2019	12	23	2020-02-21	2019-12-29	P	Predated	6	G	S2	81490	25981	12.93	S	112	4.8944
506	145	2019_2020	Browns_Ngkala	281	2019-12-27	2019	12	27	2020-02-25	2020-01-10	OK		14	G	S14	81813	25972	13.29	S		0
507	145	2019_2020	Browns_Ngkala	281	2019-12-27	2019	12	27	2020-02-25	2020-01-19	OK		23	G	S14	81813	25972	13.29	S		0
508	145	2019_2020	Browns_Ngkala	281	2019-12-27	2019	12	27	2020-02-25	2020-01-23	OK		27	G	S14	81813	25972	13.29	S		0
509	145	2019_2020	Browns_Ngkala	281	2019-12-27	2019	12	27	2020-02-25	2020-01-30	OK		34	G	S14	81813	25972	13.29	S		0
510	145	2019_2020	Browns_Ngkala	281	2019-12-27	2019	12	27	2020-02-25	2020-02-06	OK		41	G	S14	81813	25972	13.29	S		0
511	145	2019_2020	Browns_Ngkala	281	2019-12-27	2019	12	27	2020-02-25	2020-02-12	OK		47	G	S14	81813	25972	13.29	S		0
512	145	2019_2020	Browns_Ngkala	281	2019-12-27	2019	12	27	2020-02-25	2020-02-19	OK		54	G	S14	81813	25972	13.29	S		0
513	145	2019_2020	Browns_Ngkala	281	2019-12-27	2019	12	27	2020-02-25	2020-02-26	P	Predated	61	G	S14	81813	25972	13.29	S	112	4.8944
514	146	2019_2020	Browns_Ngkala	282	2019-12-27	2019	12	27	2020-02-25	2020-01-10	UK	Unknown	14	G	S20	82062	25972	13.29	S	0	0
515	148	2019_2020	Browns_Ngkala	333	2019-12-29	2019	12	29	2020-02-27	2020-01-10	OK		12	G	S27	82560	25980	14.11	S		0
516	148	2019_2020	Browns_Ngkala	333	2019-12-29	2019	12	29	2020-02-27	2020-01-18	OK		20	G	S27	82560	25980	14.11	S		0
517	148	2019_2020	Browns_Ngkala	333	2019-12-29	2019	12	29	2020-02-27	2020-01-23	OK		25	G	S27	82560	25980	14.11	S		0
518	148	2019_2020	Browns_Ngkala	333	2019-12-29	2019	12	29	2020-02-27	2020-01-30	OK		32	G	S27	82560	25980	14.11	S		0
519	148	2019_2020	Browns_Ngkala	333	2019-12-29	2019	12	29	2020-02-27	2020-02-06	OK		39	G	S27	82560	25980	14.11	S		0
520	148	2019_2020	Browns_Ngkala	333	2019-12-29	2019	12	29	2020-02-27	2020-02-12	OK		45	G	S27	82560	25980	14.11	S		0
521	148	2019_2020	Browns_Ngkala	333	2019-12-29	2019	12	29	2020-02-27	2020-02-19	UK	Unknown	52	G	S27	82560	25980	14.11	S	0	0
522	149	2019_2020	Browns_Ngkala	334	2019-12-29	2019	12	29	2020-02-27	2020-01-10	OK		12	G	S28	82906	25990	14.5	S		0
523	149	2019_2020	Browns_Ngkala	334	2019-12-29	2019	12	29	2020-02-27	2020-01-18	OK		20	G	S28	82906	25990	14.5	S		0
524	149	2019_2020	Browns_Ngkala	334	2019-12-29	2019	12	29	2020-02-27	2020-01-23	OK		25	G	S28	82906	25990	14.5	S		0
525	149	2019_2020	Browns_Ngkala	334	2019-12-29	2019	12	29	2020-02-27	2020-01-26	P	Predated	28	G	S28	82906	25990	14.5	S	112	4.8944
526	150	2019_2020	Browns_Ngkala	299	2019-12-28	2019	12	28	2020-02-26	2020-01-10	OK		13	G	S16	83236	25996	14.87	S		0
527	150	2019_2020	Browns_Ngkala	299	2019-12-28	2019	12	28	2020-02-26	2020-01-18	OK		21	G	S16	83236	25996	14.87	S		0
528	150	2019_2020	Browns_Ngkala	299	2019-12-28	2019	12	28	2020-02-26	2020-01-23	OK		26	G	S16	83236	25996	14.87	S		0
529	150	2019_2020	Browns_Ngkala	299	2019-12-28	2019	12	28	2020-02-26	2020-01-30	OK		33	G	S16	83236	25996	14.87	S		0
530	150	2019_2020	Browns_Ngkala	299	2019-12-28	2019	12	28	2020-02-26	2020-02-06	OK		40	G	S16	83236	25996	14.87	S		0
531	150	2019_2020	Browns_Ngkala	299	2019-12-28	2019	12	28	2020-02-26	2020-02-12	OK		46	G	S16	83236	25996	14.87	S		0
532	150	2019_2020	Browns_Ngkala	299	2019-12-28	2019	12	28	2020-02-26	2020-02-19	P	Predated	53	G	S16	83236	25996	14.87	S	112	4.8944
533	151	2019_2020	Browns_Ngkala	284	2019-12-27	2019	12	27	2020-02-25	2020-01-10	Unknown	Unknown	14	G	S21	85219	26140	17.07	S	0	0
534	152	2019_2020	Browns_Ngkala	190	2019-12-24	2019	12	24	2020-02-22		Unknown	Unknown		G	S5	85946	26244	17.87	S	?	0
535	153	2019_2020	Browns_Ngkala	364	2019-12-30	2019	12	30	2020-02-28	2020-01-10	OK		11	G	S35	85978	26253	17.91	S		0
536	153	2019_2020	Browns_Ngkala	364	2019-12-30	2019	12	30	2020-02-28	2020-01-19	OK		20	G	S35	85978	26253	17.91	S		0
537	153	2019_2020	Browns_Ngkala	364	2019-12-30	2019	12	30	2020-02-28	2020-01-23	OK		24	G	S35	85978	26253	17.91	S		0
538	153	2019_2020	Browns_Ngkala	364	2019-12-30	2019	12	30	2020-02-28	2020-01-30	OK		31	G	S35	85978	26253	17.91	S		0
539	153	2019_2020	Browns_Ngkala	364	2019-12-30	2019	12	30	2020-02-28	2020-02-06	OK		38	G	S35	85978	26253	17.91	S		0
540	153	2019_2020	Browns_Ngkala	364	2019-12-30	2019	12	30	2020-02-28	2020-02-12	OK		44	G	S35	85978	26253	17.91	S		0
541	153	2019_2020	Browns_Ngkala	364	2019-12-30	2019	12	30	2020-02-28	2020-02-19	OK		51	G	S35	85978	26253	17.91	S		0
542	153	2019_2020	Browns_Ngkala	364	2019-12-30	2019	12	30	2020-02-28	2020-02-26	OK		58	G	S35	85978	26253	17.91	S		0
543	153	2019_2020	Browns_Ngkala	364	2019-12-30	2019	12	30	2020-02-28	2020-03-04	P	Predated	65	G	S35	85978	26253	17.91	S	112	4.8944
544	154	2019_2020	Browns_Ngkala	255	2019-12-26	2019	12	26	2020-02-24	2020-01-10	OK		15	G	S9	86068	26260	18.01	S		0
545	154	2019_2020	Browns_Ngkala	255	2019-12-26	2019	12	26	2020-02-24	2020-01-19	OK		24	G	S9	86068	26260	18.01	S		0
546	154	2019_2020	Browns_Ngkala	255	2019-12-26	2019	12	26	2020-02-24	2020-01-23	OK		28	G	S9	86068	26260	18.01	S		0
547	154	2019_2020	Browns_Ngkala	255	2019-12-26	2019	12	26	2020-02-24	2020-01-30	OK		35	G	S9	86068	26260	18.01	S		0
548	154	2019_2020	Browns_Ngkala	255	2019-12-26	2019	12	26	2020-02-24	2020-02-06	P	Predated	42	G	S9	86068	26260	18.01	S	112	4.8944
549	155	2019_2020	Browns_Ngkala	338	2019-12-29	2019	12	29	2020-02-27	2020-01-10	OK		12	G	S29	86106	26265	18.05	S		0
550	155	2019_2020	Browns_Ngkala	338	2019-12-29	2019	12	29	2020-02-27	2020-01-19	OK		21	G	S29	86106	26265	18.05	S		0
551	155	2019_2020	Browns_Ngkala	338	2019-12-29	2019	12	29	2020-02-27	2020-01-23	OK		25	G	S29	86106	26265	18.05	S		0
552	155	2019_2020	Browns_Ngkala	338	2019-12-29	2019	12	29	2020-02-27	2020-01-30	OK		32	G	S29	86106	26265	18.05	S		0
553	155	2019_2020	Browns_Ngkala	338	2019-12-29	2019	12	29	2020-02-27	2020-02-06	OK		39	G	S29	86106	26265	18.05	S		0
554	155	2019_2020	Browns_Ngkala	338	2019-12-29	2019	12	29	2020-02-27	2020-02-12	OK		45	G	S29	86106	26265	18.05	S		0
555	155	2019_2020	Browns_Ngkala	338	2019-12-29	2019	12	29	2020-02-27	2020-02-19	P	Predated	52	G	S29	86106	26265	18.05	S	81	3.5397
556	156	2019_2020	Browns_Ngkala	366	2019-12-30	2019	12	30	2020-02-28	2020-01-10	OK		11	G	S36	86824	26396	18.85	S		0
557	156	2019_2020	Browns_Ngkala	366	2019-12-30	2019	12	30	2020-02-28	2020-01-19	OK		20	G	S36	86824	26396	18.85	S		0
558	156	2019_2020	Browns_Ngkala	366	2019-12-30	2019	12	30	2020-02-28	2020-01-23	OK		24	G	S36	86824	26396	18.85	S		0
559	156	2019_2020	Browns_Ngkala	366	2019-12-30	2019	12	30	2020-02-28	2020-01-30	P	Predated	31	G	S36	86824	26396	18.85	S	112	4.8944
560	157	2019_2020	Browns_Ngkala	367	2019-12-30	2019	12	30	2020-02-28	2020-01-10	OK		11	G	S37	86840	26393	18.87	S		0
561	157	2019_2020	Browns_Ngkala	367	2019-12-30	2019	12	30	2020-02-28	2020-01-19	OK		20	G	S37	86840	26393	18.87	S		0
562	157	2019_2020	Browns_Ngkala	367	2019-12-30	2019	12	30	2020-02-28	2020-01-23	OK		24	G	S37	86840	26393	18.87	S		0
563	157	2019_2020	Browns_Ngkala	367	2019-12-30	2019	12	30	2020-02-28	2020-01-30	OK		31	G	S37	86840	26393	18.87	S		0
564	157	2019_2020	Browns_Ngkala	367	2019-12-30	2019	12	30	2020-02-28	2020-02-06	OK		38	G	S37	86840	26393	18.87	S		0
565	157	2019_2020	Browns_Ngkala	367	2019-12-30	2019	12	30	2020-02-28	2020-02-12	OK		44	G	S37	86840	26393	18.87	S		0
566	157	2019_2020	Browns_Ngkala	367	2019-12-30	2019	12	30	2020-02-28	2020-02-19	OK		51	G	S37	86840	26393	18.87	S		0
567	157	2019_2020	Browns_Ngkala	367	2019-12-30	2019	12	30	2020-02-28	2020-02-26	Hatched	Hatched	58	G	S37	86840	26393	18.87	S	0	0
568	158	2019_2020	Browns_Ngkala	341	2019-12-29	2019	12	29	2020-02-27	2020-01-10	OK		12	G	S30	87714	26566	19.84	S		0
569	158	2019_2020	Browns_Ngkala	341	2019-12-29	2019	12	29	2020-02-27	2020-01-19	OK		21	G	S30	87714	26566	19.84	S		0
570	158	2019_2020	Browns_Ngkala	341	2019-12-29	2019	12	29	2020-02-27	2020-01-23	OK		25	G	S30	87714	26566	19.84	S		0
571	158	2019_2020	Browns_Ngkala	341	2019-12-29	2019	12	29	2020-02-27	2020-01-30	OK		32	G	S30	87714	26566	19.84	S		0
572	158	2019_2020	Browns_Ngkala	341	2019-12-29	2019	12	29	2020-02-27	2020-02-06	OK		39	G	S30	87714	26566	19.84	S		0
573	158	2019_2020	Browns_Ngkala	341	2019-12-29	2019	12	29	2020-02-27	2020-02-12	OK		45	G	S30	87714	26566	19.84	S		0
574	158	2019_2020	Browns_Ngkala	341	2019-12-29	2019	12	29	2020-02-27	2020-02-19	OK		52	G	S30	87714	26566	19.84	S		0
575	158	2019_2020	Browns_Ngkala	341	2019-12-29	2019	12	29	2020-02-27	2020-02-26	OK		59	G	S30	87714	26566	19.84	S		0
576	158	2019_2020	Browns_Ngkala	341	2019-12-29	2019	12	29	2020-02-27	2020-03-04	Hatched	Hatched	66	G	S30	87714	26566	19.84	S	0	0
577	159	2019_2020	Browns_Ngkala	523	2020-02-10	2020	2	10	2020-04-10	2020-02-10	P	Predated	0	G	S61	78999	26089	10.15	S	112	4.8944
578	160	2019_2020	Browns_Ngkala	540	2020-02-12	2020	2	12	2020-04-12	2020-02-13	OK		1	G	S70	79117	26083	10.28	S		0
579	160	2019_2020	Browns_Ngkala	540	2020-02-12	2020	2	12	2020-04-12	2020-02-19	OK		7	G	S70	79117	26083	10.28	S		0
580	160	2019_2020	Browns_Ngkala	540	2020-02-12	2020	2	12	2020-04-12	2020-02-26	OK		14	G	S70	79117	26083	10.28	S		0
581	160	2019_2020	Browns_Ngkala	540	2020-02-12	2020	2	12	2020-04-12	2020-03-04	OK		21	G	S70	79117	26083	10.28	S		0
582	160	2019_2020	Browns_Ngkala	540	2020-02-12	2020	2	12	2020-04-12	2020-03-12	OK		29	G	S70	79117	26083	10.28	S		0
583	160	2019_2020	Browns_Ngkala	540	2020-02-12	2020	2	12	2020-04-12	2020-03-20	OK		37	G	S70	79117	26083	10.28	S		0
584	160	2019_2020	Browns_Ngkala	540	2020-02-12	2020	2	12	2020-04-12	2020-03-24	OK	OK	41	G	S70	79117	26083	10.28	S		0
585	161	2019_2020	Browns_Ngkala	524	2020-02-10	2020	2	10	2020-04-10	2020-02-13	P	Predated	3	G	S62	79223	26070	10.4	S	112	4.8944
586	162	2019_2020	Browns_Ngkala	541	2020-02-12	2020	2	12	2020-04-12	2020-02-12	P	Predated	0	G	S71	81145	25984	12.54	S	112	4.8944
587	163	2019_2020	Browns_Ngkala	535	2020-02-11	2020	2	11	2020-04-11	2020-02-13	OK		2	G	S67	81763	25974	13.23	S		0
588	163	2019_2020	Browns_Ngkala	535	2020-02-11	2020	2	11	2020-04-11	2020-02-19	OK		8	G	S67	81763	25974	13.23	S	0	0
589	163	2019_2020	Browns_Ngkala	535	2020-02-11	2020	2	11	2020-04-11	2020-02-26	P	Predated	15	G	S67	81763	25974	13.23	S	112	4.8944
590	165	2019_2020	Browns_Ngkala	500	2020-02-07	2020	2	7	2020-04-07	2020-02-13	OK		6	G	S53	82136	25974	13.64	S		0
591	165	2019_2020	Browns_Ngkala	500	2020-02-07	2020	2	7	2020-04-07	2020-02-19	OK		12	G	S53	82136	25974	13.64	S		0
592	165	2019_2020	Browns_Ngkala	500	2020-02-07	2020	2	7	2020-04-07	2020-02-26	OK		19	G	S53	82136	25974	13.64	S		0
593	165	2019_2020	Browns_Ngkala	500	2020-02-07	2020	2	7	2020-04-07	2020-03-04	OK		26	G	S53	82136	25974	13.64	S		0
594	165	2019_2020	Browns_Ngkala	500	2020-02-07	2020	2	7	2020-04-07	2020-03-12	OK		34	G	S53	82136	25974	13.64	S		0
595	165	2019_2020	Browns_Ngkala	500	2020-02-07	2020	2	7	2020-04-07	2020-03-20	P	Predated	42	G	S53	82136	25974	13.64	S	112	4.8944
596	167	2019_2020	Browns_Ngkala	536	2020-02-11	2020	2	11	2020-04-11	2020-02-11	P	Predated	0	G	S68	82153	25975	13.66	S	112	4.8944
597	168	2019_2020	Browns_Ngkala	501	2020-02-07	2020	2	7	2020-04-07	2020-02-07	P	Predated	0	G	S57	84283	26043	16.03	S	112	4.8944
598	169	2019_2020	Browns_Ngkala	543	2020-02-12	2020	2	12	2020-04-12	2020-02-13	OK		1	G	S72	88296	26698	20.49	S		0
599	169	2019_2020	Browns_Ngkala	543	2020-02-12	2020	2	12	2020-04-12	2020-02-19	OK		7	G	S72	88296	26698	20.49	S		0
600	169	2019_2020	Browns_Ngkala	543	2020-02-12	2020	2	12	2020-04-12	2020-02-26	OK		14	G	S72	88296	26698	20.49	S		0
601	169	2019_2020	Browns_Ngkala	543	2020-02-12	2020	2	12	2020-04-12	2020-03-04	OK		21	G	S72	88296	26698	20.49	S		0
602	169	2019_2020	Browns_Ngkala	543	2020-02-12	2020	2	12	2020-04-12	2020-03-15	SEA	SEA	32	G	S72	88296	26698	20.49	S	0	0
603	170	2019_2020	Caree_Lighthouse	386	2019-12-31	2019	12	31	2020-02-29	2020-01-17	OK		17	G	S46	70632	23161	3.5	W		0
604	170	2019_2020	Caree_Lighthouse	386	2019-12-31	2019	12	31	2020-02-29	2020-01-23	OK		23	G	S46	70632	23161	3.5	W		0
605	170	2019_2020	Caree_Lighthouse	386	2019-12-31	2019	12	31	2020-02-29	2020-01-30	OK		30	G	S46	70632	23161	3.5	W		0
606	170	2019_2020	Caree_Lighthouse	386	2019-12-31	2019	12	31	2020-02-29	2020-02-06	OK		37	G	S46	70632	23161	3.5	W		0
607	170	2019_2020	Caree_Lighthouse	386	2019-12-31	2019	12	31	2020-02-29	2020-02-08	P	Predated	39	G	S46	70632	23161	3.5	W	112	4.8944
608	171	2019_2020	Caree_Lighthouse	289	2019-12-28	2019	12	28	2020-02-26	2020-01-09	OK		12	G	S15	70875	22635	4.09	W		0
609	171	2019_2020	Caree_Lighthouse	289	2019-12-28	2019	12	28	2020-02-26	2020-01-17	OK		20	G	S15	70875	22635	4.09	W		0
610	171	2019_2020	Caree_Lighthouse	289	2019-12-28	2019	12	28	2020-02-26	2020-01-23	OK		26	G	S15	70875	22635	4.09	W		0
611	171	2019_2020	Caree_Lighthouse	289	2019-12-28	2019	12	28	2020-02-26	2020-01-30	OK		33	G	S15	70875	22635	4.09	W		0
612	171	2019_2020	Caree_Lighthouse	289	2019-12-28	2019	12	28	2020-02-26	2020-02-06	OK		40	G	S15	70875	22635	4.09	W		0
613	171	2019_2020	Caree_Lighthouse	289	2019-12-28	2019	12	28	2020-02-26	2020-02-12	OK		46	G	S15	70875	22635	4.09	W		0
614	171	2019_2020	Caree_Lighthouse	289	2019-12-28	2019	12	28	2020-02-26	2020-02-19	OK		53	G	S15	70875	22635	4.09	W		0
615	171	2019_2020	Caree_Lighthouse	289	2019-12-28	2019	12	28	2020-02-26	2020-02-26	P	Predated	60	G	S15	70875	22635	4.09	W	112	4.8944
616	172	2019_2020	Caree_Lighthouse	349	2019-12-30	2019	12	30	2020-02-28	2020-01-09	OK		10	G	S31	70984	22427	4.32	W		0
617	172	2019_2020	Caree_Lighthouse	349	2019-12-30	2019	12	30	2020-02-28	2020-01-17	OK		18	G	S31	70984	22427	4.32	W		0
618	172	2019_2020	Caree_Lighthouse	349	2019-12-30	2019	12	30	2020-02-28	2020-01-23	OK		24	G	S31	70984	22427	4.32	W		0
619	172	2019_2020	Caree_Lighthouse	349	2019-12-30	2019	12	30	2020-02-28	2020-01-30	OK		31	G	S31	70984	22427	4.32	W		0
620	172	2019_2020	Caree_Lighthouse	349	2019-12-30	2019	12	30	2020-02-28	2020-02-06	OK		38	G	S31	70984	22427	4.32	W		0
621	172	2019_2020	Caree_Lighthouse	349	2019-12-30	2019	12	30	2020-02-28	2020-02-12	OK		44	G	S31	70984	22427	4.32	W		0
622	172	2019_2020	Caree_Lighthouse	349	2019-12-30	2019	12	30	2020-02-28	2020-02-19	OK		51	G	S31	70984	22427	4.32	W		0
623	172	2019_2020	Caree_Lighthouse	349	2019-12-30	2019	12	30	2020-02-28	2020-02-26	OK		58	G	S31	70984	22427	4.32	W		0
624	172	2019_2020	Caree_Lighthouse	349	2019-12-30	2019	12	30	2020-02-28	2020-03-04	Hatched	Hatched	65	G	S31	70984	22427	4.32	W	0	0
625	173	2019_2020	Caree_Lighthouse	288	2019-12-28	2019	12	28	2020-02-26	2019-12-28	P	Predated	0	G	S23	71069	22266	4.51	W	112	4.8944
626	174	2019_2020	Caree_Lighthouse	317	2019-12-29	2019	12	29	2020-02-27	2020-01-09	OK		11	G	S24	71144	22121	4.67	W		0
627	174	2019_2020	Caree_Lighthouse	317	2019-12-29	2019	12	29	2020-02-27	2020-01-17	OK		19	G	S24	71144	22121	4.67	W		0
628	174	2019_2020	Caree_Lighthouse	317	2019-12-29	2019	12	29	2020-02-27	2020-01-23	OK		25	G	S24	71144	22121	4.67	W		0
629	174	2019_2020	Caree_Lighthouse	317	2019-12-29	2019	12	29	2020-02-27	2020-01-30	P	Predated	32	G	S24	71144	22121	4.67	W	112	4.8944
630	175	2019_2020	Caree_Lighthouse	385	2019-12-31	2019	12	31	2020-02-29	2020-01-09	P	Predated	9	G	S45	71266	21883	4.94	W	112	4.8944
631	176	2019_2020	Caree_Lighthouse	384	2019-12-31	2019	12	31	2020-02-29	2020-01-09	OK		9	G	S44	71465	21501	5.38	W		0
632	176	2019_2020	Caree_Lighthouse	384	2019-12-31	2019	12	31	2020-02-29	2020-01-17	OK		17	G	S44	71465	21501	5.38	W		0
633	176	2019_2020	Caree_Lighthouse	384	2019-12-31	2019	12	31	2020-02-29	2020-01-23	OK		23	G	S44	71465	21501	5.38	W		0
634	176	2019_2020	Caree_Lighthouse	384	2019-12-31	2019	12	31	2020-02-29	2020-01-30	OK		30	G	S44	71465	21501	5.38	W		0
635	176	2019_2020	Caree_Lighthouse	384	2019-12-31	2019	12	31	2020-02-29	2020-02-06	OK		37	G	S44	71465	21501	5.38	W		0
636	176	2019_2020	Caree_Lighthouse	384	2019-12-31	2019	12	31	2020-02-29	2020-02-12	OK		43	G	S44	71465	21501	5.38	W		0
637	176	2019_2020	Caree_Lighthouse	384	2019-12-31	2019	12	31	2020-02-29	2020-02-19	OK		50	G	S44	71465	21501	5.38	W		0
638	176	2019_2020	Caree_Lighthouse	384	2019-12-31	2019	12	31	2020-02-29	2020-02-26	OK		57	G	S44	71465	21501	5.38	W		0
639	176	2019_2020	Caree_Lighthouse	384	2019-12-31	2019	12	31	2020-02-29	2020-03-04	Hatched	Hatched	64	G	S44	71465	21501	5.38	W		0
640	177	2019_2020	Caree_Lighthouse	231	2019-12-26	2019	12	26	2020-02-24	2020-01-09	P	Predated	14	G	S7	71492	21492	5.4	W	112	4.8944
641	178	2019_2020	Caree_Lighthouse	176	2019-12-23	2019	12	23	2020-02-21	2020-01-10	OK		18	G	S3	71742	21059	5.89	W		0
642	178	2019_2020	Caree_Lighthouse	176	2019-12-23	2019	12	23	2020-02-21	2020-01-18	OK		26	G	S3	71742	21059	5.89	W		0
643	178	2019_2020	Caree_Lighthouse	176	2019-12-23	2019	12	23	2020-02-21	2020-01-23	OK		31	G	S3	71742	21059	5.89	W		0
644	178	2019_2020	Caree_Lighthouse	176	2019-12-23	2019	12	23	2020-02-21	2020-01-30	OK		38	G	S3	71742	21059	5.89	W		0
645	178	2019_2020	Caree_Lighthouse	176	2019-12-23	2019	12	23	2020-02-21	2020-02-06	P	Predated	45	G	S3	71742	21059	5.89	W	112	4.8944
646	179	2019_2020	Caree_Lighthouse	261	2019-12-27	2019	12	27	2020-02-25	2020-01-09	P	Predated	13	G	S10	71758	21021	5.94	W	112	4.8944
647	180	2019_2020	Caree_Lighthouse	286	2019-12-28	2019	12	28	2020-02-26	2020-01-09	P	Predated	12	G	S22	71819	20934	6.05	W	112	4.8944
648	181	2019_2020	Caree_Lighthouse	Ben06	2019-12-23	2019	12	23	2020-02-21	2020-01-10	OK		18	L	L11?	71985	20712	6.33	W			0
649	181	2019_2020	Caree_Lighthouse	Ben06	2019-12-23	2019	12	23	2020-02-21	2020-01-18	OK		26	L	L11?	71985	20712	6.33	W			0
650	181	2019_2020	Caree_Lighthouse	Ben06	2019-12-23	2019	12	23	2020-02-21	2020-01-23	OK		31	L	L11?	71985	20712	6.33	W			0
651	181	2019_2020	Caree_Lighthouse	Ben06	2019-12-23	2019	12	23	2020-02-21	2020-01-30	OK		38	L	L11?	71985	20712	6.33	W			0
652	181	2019_2020	Caree_Lighthouse	Ben06	2019-12-23	2019	12	23	2020-02-21	2020-02-04	Relocated	Relocated	43	L	L11?	71985	20712	6.33	W	0		0
653	182	2019_2020	Caree_Lighthouse	452	2020-01-03	2020	1	3	2020-03-03	2020-01-09	OK		6	G	LT	72584	19937	7.3	W		0
654	182	2019_2020	Caree_Lighthouse	452	2020-01-03	2020	1	3	2020-03-03	2020-01-18	OK		15	G	LT	72584	19937	7.3	W		0
655	182	2019_2020	Caree_Lighthouse	452	2020-01-03	2020	1	3	2020-03-03	2020-01-23	OK		20	G	LT	72584	19937	7.3	W		0
656	182	2019_2020	Caree_Lighthouse	452	2020-01-03	2020	1	3	2020-03-03	2020-01-30	OK		27	G	LT	72584	19937	7.3	W		0
657	182	2019_2020	Caree_Lighthouse	452	2020-01-03	2020	1	3	2020-03-03	2020-02-04	OK		32	G	LT	72584	19937	7.3	W		0
658	182	2019_2020	Caree_Lighthouse	452	2020-01-03	2020	1	3	2020-03-03	2020-02-12	OK		40	G	LT	72584	19937	7.3	W		0
659	182	2019_2020	Caree_Lighthouse	452	2020-01-03	2020	1	3	2020-03-03	2020-02-19	OK		47	G	LT	72584	19937	7.3	W		0
660	182	2019_2020	Caree_Lighthouse	452	2020-01-03	2020	1	3	2020-03-03	2020-02-26	P	Predated	54	G	LT	72584	19937	7.3	W	112	4.8944
661	183	2019_2020	Caree_Lighthouse	496	2020-02-07	2020	2	7	2020-04-07	2020-02-07	P	Predated	0	G	S55	70403	23642	2.97	W	112	4.8944
662	184	2019_2020	Caree_Lighthouse	538	2020-02-12	2020	2	12	2020-04-12	2020-02-12	P	Predated	0	G	S69	70962	22484	4.26	W	112	4.8944
663	185	2019_2020	Caree_Lighthouse	529	2020-02-11	2020	2	11	2020-04-11	2020-02-11	P	Predated	0	G	S64	71507	21461	5.53	W	112	4.8944
664	186	2019_2020	Lighthouse_Bool	242	2019-12-26	2019	12	26	2020-02-24	2020-01-10	OK		15	G	S8	72751	19713	7.59	W		0
665	186	2019_2020	Lighthouse_Bool	242	2019-12-26	2019	12	26	2020-02-24	2020-01-18	OK		23	G	S8	72751	19713	7.59	W		0
666	186	2019_2020	Lighthouse_Bool	242	2019-12-26	2019	12	26	2020-02-24	2020-01-23	OK		28	G	S8	72751	19713	7.59	W		0
667	186	2019_2020	Lighthouse_Bool	242	2019-12-26	2019	12	26	2020-02-24	2020-01-30	OK		35	G	S8	72751	19713	7.59	W		0
668	186	2019_2020	Lighthouse_Bool	242	2019-12-26	2019	12	26	2020-02-24	2020-02-04	OK		40	G	S8	72751	19713	7.59	W		0
669	186	2019_2020	Lighthouse_Bool	242	2019-12-26	2019	12	26	2020-02-24	2020-02-12	OK		48	G	S8	72751	19713	7.59	W		0
670	186	2019_2020	Lighthouse_Bool	242	2019-12-26	2019	12	26	2020-02-24	2020-02-19	P	Predated	55	G	S8	72751	19713	7.59	W	112	4.8944
671	187	2019_2020	Lighthouse_Bool	376	2019-12-31	2019	12	31	2020-02-29	2020-01-09	OK		9	G	S41	72936	19450	7.92	W		0
672	187	2019_2020	Lighthouse_Bool	376	2019-12-31	2019	12	31	2020-02-29	2020-01-18	OK		18	G	S41	72936	19450	7.92	W		0
673	187	2019_2020	Lighthouse_Bool	376	2019-12-31	2019	12	31	2020-02-29	2020-01-23	OK		23	G	S41	72936	19450	7.92	W		0
674	187	2019_2020	Lighthouse_Bool	376	2019-12-31	2019	12	31	2020-02-29	2020-01-30	OK		30	G	S41	72936	19450	7.92	W		0
675	187	2019_2020	Lighthouse_Bool	376	2019-12-31	2019	12	31	2020-02-29	2020-02-04	OK		35	G	S41	72936	19450	7.92	W		0
676	187	2019_2020	Lighthouse_Bool	376	2019-12-31	2019	12	31	2020-02-29	2020-02-12	P	Predated	43	G	S41	72936	19450	7.92	W	112	4.8944
677	188	2019_2020	Lighthouse_Bool	370	2019-12-30	2019	12	30	2020-02-28	2020-01-09	OK		10	G	S38	73235	19055	8.43	W		0
678	188	2019_2020	Lighthouse_Bool	370	2019-12-30	2019	12	30	2020-02-28	2020-01-18	OK		19	G	S38	73235	19055	8.43	W		0
679	188	2019_2020	Lighthouse_Bool	370	2019-12-30	2019	12	30	2020-02-28	2020-01-23	OK		24	G	S38	73235	19055	8.43	W		0
680	188	2019_2020	Lighthouse_Bool	370	2019-12-30	2019	12	30	2020-02-28	2020-01-30	OK		31	G	S38	73235	19055	8.43	W		0
681	188	2019_2020	Lighthouse_Bool	370	2019-12-30	2019	12	30	2020-02-28	2020-02-04	OK		36	G	S38	73235	19055	8.43	W		0
682	188	2019_2020	Lighthouse_Bool	370	2019-12-30	2019	12	30	2020-02-28	2020-02-12	OK		44	G	S38	73235	19055	8.43	W		0
683	188	2019_2020	Lighthouse_Bool	370	2019-12-30	2019	12	30	2020-02-28	2020-02-19	OK		51	G	S38	73235	19055	8.43	W		0
684	188	2019_2020	Lighthouse_Bool	370	2019-12-30	2019	12	30	2020-02-28	2020-02-26	OK		58	G	S38	73235	19055	8.43	W		0
685	188	2019_2020	Lighthouse_Bool	370	2019-12-30	2019	12	30	2020-02-28	2020-03-04	Hatched	Hatched	65	G	S38	73235	19055	8.43	W	0	0
686	189	2019_2020	Lighthouse_Bool	371	2019-12-30	2019	12	30	2020-02-28	2020-01-09	OK		10	G	S39	73279	18985	8.51	W		0
687	189	2019_2020	Lighthouse_Bool	371	2019-12-30	2019	12	30	2020-02-28	2020-01-18	OK		19	G	S39	73279	18985	8.51	W		0
688	189	2019_2020	Lighthouse_Bool	371	2019-12-30	2019	12	30	2020-02-28	2020-01-23	OK		24	G	S39	73279	18985	8.51	W		0
689	189	2019_2020	Lighthouse_Bool	371	2019-12-30	2019	12	30	2020-02-28	2020-01-30	OK		31	G	S39	73279	18985	8.51	W		0
690	189	2019_2020	Lighthouse_Bool	371	2019-12-30	2019	12	30	2020-02-28	2020-02-04	OK		36	G	S39	73279	18985	8.51	W		0
691	189	2019_2020	Lighthouse_Bool	371	2019-12-30	2019	12	30	2020-02-28	2020-02-12	OK		44	G	S39	73279	18985	8.51	W		0
692	189	2019_2020	Lighthouse_Bool	371	2019-12-30	2019	12	30	2020-02-28	2020-02-19	OK		51	G	S39	73279	18985	8.51	W		0
693	189	2019_2020	Lighthouse_Bool	371	2019-12-30	2019	12	30	2020-02-28	2020-02-26	OK		58	G	S39	73279	18985	8.51	W		0
694	189	2019_2020	Lighthouse_Bool	371	2019-12-30	2019	12	30	2020-02-28	2020-03-04	Hatched	Hatched	65	G	S39	73279	18985	8.51	W	0	0
695	190	2019_2020	Lighthouse_Bool	308	2019-12-28	2019	12	28	2020-02-26	2020-01-09	OK		12	G	S19	73300	10947	8.56	W		0
696	190	2019_2020	Lighthouse_Bool	308	2019-12-28	2019	12	28	2020-02-26	2020-01-17	OK		20	G	S19	73300	10947	8.56	W		0
697	190	2019_2020	Lighthouse_Bool	308	2019-12-28	2019	12	28	2020-02-26	2020-01-23	OK		26	G	S19	73300	10947	8.56	W		0
698	190	2019_2020	Lighthouse_Bool	308	2019-12-28	2019	12	28	2020-02-26	2020-01-30	OK		33	G	S19	73300	10947	8.56	W		0
699	190	2019_2020	Lighthouse_Bool	308	2019-12-28	2019	12	28	2020-02-26	2020-02-04	OK		38	G	S19	73300	10947	8.56	W		0
700	190	2019_2020	Lighthouse_Bool	308	2019-12-28	2019	12	28	2020-02-26	2020-02-12	OK		46	G	S19	73300	10947	8.56	W		0
701	190	2019_2020	Lighthouse_Bool	308	2019-12-28	2019	12	28	2020-02-26	2020-02-19	OK		53	G	S19	73300	10947	8.56	W		0
702	190	2019_2020	Lighthouse_Bool	308	2019-12-28	2019	12	28	2020-02-26	2020-02-26	P	Predated	60	G	S19	73300	10947	8.56	W	112	4.8944
703	191	2019_2020	Lighthouse_Bool	145	2019-12-22	2019	12	22	2020-02-20	2020-01-09	OK		18	L	L6	74206	17835	10.02	W			0
704	191	2019_2020	Lighthouse_Bool	145	2019-12-22	2019	12	22	2020-02-20	2020-01-18	OK		27	L	L6	74206	17835	10.02	W			0
705	191	2019_2020	Lighthouse_Bool	145	2019-12-22	2019	12	22	2020-02-20	2020-01-23	OK		32	L	L6	74206	17835	10.02	W			0
706	191	2019_2020	Lighthouse_Bool	145	2019-12-22	2019	12	22	2020-02-20	2020-01-30	OK		39	L	L6	74206	17835	10.02	W			0
707	191	2019_2020	Lighthouse_Bool	145	2019-12-22	2019	12	22	2020-02-20	2020-02-04	Relocated	Relocated	44	L	L6	74206	17835	10.02	W	0		0
708	192	2019_2020	Lighthouse_Bool	147	2019-12-22	2019	12	22	2020-02-20	2020-01-10	Meshed		19	L	L7	75356	16768	11.6	W	0		0
709	192	2019_2020	Lighthouse_Bool	147	2019-12-22	2019	12	22	2020-02-20	2020-01-18	OK		27	L	L7	75356	16768	11.6	W			0
710	192	2019_2020	Lighthouse_Bool	147	2019-12-22	2019	12	22	2020-02-20	2020-01-23	OK		32	L	L7	75356	16768	11.6	W			0
711	192	2019_2020	Lighthouse_Bool	147	2019-12-22	2019	12	22	2020-02-20	2020-01-30	OK		39	L	L7	75356	16768	11.6	W			0
712	192	2019_2020	Lighthouse_Bool	147	2019-12-22	2019	12	22	2020-02-20	2020-02-04	OK	Meshed-No lay	44	L	L7	75356	16768	11.6	W	0		0
713	193	2019_2020	Lighthouse_Bool	490	2020-02-07	2020	2	7	2020-04-07	2020-02-13	OK		6	G	S51	72882	19559	7.8	W		0
714	193	2019_2020	Lighthouse_Bool	490	2020-02-07	2020	2	7	2020-04-07	2020-02-19	OK		12	G	S51	72882	19559	7.8	W		0
715	193	2019_2020	Lighthouse_Bool	490	2020-02-07	2020	2	7	2020-04-07	2020-02-26	OK		19	G	S51	72882	19559	7.8	W		0
716	193	2019_2020	Lighthouse_Bool	490	2020-02-07	2020	2	7	2020-04-07	2020-03-04	OK		26	G	S51	72882	19559	7.8	W		0
717	193	2019_2020	Lighthouse_Bool	490	2020-02-07	2020	2	7	2020-04-07	2020-03-23	P	Predated	45	G	S51	72882	19559	7.8	W	112	4.8944
718	194	2019_2020	Lighthouse_Bool	527	2020-02-10	2020	2	10	2020-04-10	2020-02-10	P	Predated	0	G	S63	72948	19456	7.92	W	50	2.185
719	195	2019_2020	Lighthouse_Bool	499	2020-02-07	2020	2	7	2020-04-07	2020-02-10	P	Predated	3	G	S56	79735	26047	10.97	W	112	4.8944
720	196	2019_2020	Bool_Rooney	380	2019-12-31	2019	12	31	2020-02-29	2020-01-10	OK		10	G	S42	76855	15700	13.4	W		0
721	196	2019_2020	Bool_Rooney	380	2019-12-31	2019	12	31	2020-02-29	2020-01-18	OK		18	G	S42	76855	15700	13.4	W		0
722	196	2019_2020	Bool_Rooney	380	2019-12-31	2019	12	31	2020-02-29	2020-01-23	OK		23	G	S42	76855	15700	13.4	W		0
723	196	2019_2020	Bool_Rooney	380	2019-12-31	2019	12	31	2020-02-29	2020-01-30	OK		30	G	S42	76855	15700	13.4	W		0
724	196	2019_2020	Bool_Rooney	380	2019-12-31	2019	12	31	2020-02-29	2020-02-04	P	Predated	35	G	S42	76855	15700	13.4	W	112	4.8944
725	197	2019_2020	Bool_Rooney	381	2019-12-31	2019	12	31	2020-02-29	2020-01-10	OK		10	G	S43	77179	15413	13.9	W		0
726	197	2019_2020	Bool_Rooney	381	2019-12-31	2019	12	31	2020-02-29	2020-01-18	OK		18	G	S43	77179	15413	13.9	W		0
727	197	2019_2020	Bool_Rooney	381	2019-12-31	2019	12	31	2020-02-29	2020-01-23	OK		23	G	S43	77179	15413	13.9	W		0
728	197	2019_2020	Bool_Rooney	381	2019-12-31	2019	12	31	2020-02-29	2020-01-30	OK		30	G	S43	77179	15413	13.9	W		0
729	197	2019_2020	Bool_Rooney	381	2019-12-31	2019	12	31	2020-02-29	2020-02-04	OK		35	G	S43	77179	15413	13.9	W		0
730	197	2019_2020	Bool_Rooney	381	2019-12-31	2019	12	31	2020-02-29	2020-02-12	OK		43	G	S43	77179	15413	13.9	W		0
731	197	2019_2020	Bool_Rooney	381	2019-12-31	2019	12	31	2020-02-29	2020-02-19	OK		50	G	S43	77179	15413	13.9	W		0
732	197	2019_2020	Bool_Rooney	381	2019-12-31	2019	12	31	2020-02-29	2020-02-26	P	Predated	57	G	S43	77179	15413	13.9	W	112	4.8944
733	198	2019_2020	Bool_Rooney	155	2019-12-22	2019	12	22	2020-02-20	2020-01-10	OK		19	G	S31	77758	14842	14.7	W		0
734	198	2019_2020	Bool_Rooney	155	2019-12-22	2019	12	22	2020-02-20	2020-01-18	OK		27	G	S31	77758	14842	14.7	W		0
735	198	2019_2020	Bool_Rooney	155	2019-12-22	2019	12	22	2020-02-20	2020-01-23	P	Predated	32	G	S31	77758	14842	14.7	W	112	4.8944
736	199	2019_2020	Bool_Rooney	374	2019-12-30	2019	12	30	2020-02-28	2020-01-10	OK		11	G	S40	77919	14677	14.95	W		0
737	199	2019_2020	Bool_Rooney	374	2019-12-30	2019	12	30	2020-02-28	2020-01-18	OK		19	G	S40	77919	14677	14.95	W		0
738	199	2019_2020	Bool_Rooney	374	2019-12-30	2019	12	30	2020-02-28	2020-01-23	OK		24	G	S40	77919	14677	14.95	W		0
739	199	2019_2020	Bool_Rooney	374	2019-12-30	2019	12	30	2020-02-28	2020-01-30	OK		31	G	S40	77919	14677	14.95	W		0
740	199	2019_2020	Bool_Rooney	374	2019-12-30	2019	12	30	2020-02-28	2020-02-04	OK		36	G	S40	77919	14677	14.95	W		0
741	199	2019_2020	Bool_Rooney	374	2019-12-30	2019	12	30	2020-02-28	2020-02-12	P	Predated	44	G	S40	77919	14677	14.95	W	112	4.8944
742	200	2019_2020	Bool_Rooney	451	2020-01-03	2020	1	3	2020-03-03	2020-01-10	OK		7	L	WT	75525	16602	11.85	W			0
743	200	2019_2020	Bool_Rooney	451	2020-01-03	2020	1	3	2020-03-03	2020-01-18	OK		15	L	WT	75525	16602	11.85	W			0
744	200	2019_2020	Bool_Rooney	451	2020-01-03	2020	1	3	2020-03-03	2020-01-23	OK		20	L	WT	75525	16602	11.85	W			0
745	200	2019_2020	Bool_Rooney	451	2020-01-03	2020	1	3	2020-03-03	2020-01-30	OK		27	L	WT	75525	16602	11.85	W			0
746	200	2019_2020	Bool_Rooney	451	2020-01-03	2020	1	3	2020-03-03	2020-02-04	OK		32	L	WT	75525	16602	11.85	W			0
747	200	2019_2020	Bool_Rooney	451	2020-01-03	2020	1	3	2020-03-03	2020-02-08	Relocated	Relocated	36	L	WT	75525	16602	11.85	W	0		0
748	201	2019_2020	Bool_Rooney	493	2020-02-07	2020	2	7	2020-04-07	2020-02-07	P	Predated	0	G	S54	80262	12428	18.34	W	30	1.311
